# Supplementary material for: The GAs–RhMYB70 feedback loop fine-tunes cell expansion and petal size by modulating cellulose content in rose
Source: Hortic Res. 2025 May 21;12(8):uhaf134. doi: 10.1093/hr/uhaf134 (PMC12268152; doi:10.1093/hr/uhaf134)
Supplement: Web_Material_uhaf134 [file web_material_uhaf134.zip]

Archive with 5 entries (5 files):
- Supp_MS .pdf
- Supplementary table 1.xlsx
- Supplementary table 2.xlsx
- Supplementary table 3.xlsx
- Supplementary table 4.xls
