# Supplementary material for: The GAs–RhMYB70 feedback loop fine-tunes cell expansion and petal size by modulating cellulose content in rose
Source: Hortic Res. 2025 May 21;12(8):uhaf134. doi: 10.1093/hr/uhaf134 (PMC12268152; doi:10.1093/hr/uhaf134)
Supplement: Web_Material_uhaf134 [file web_material_uhaf134.zip › Supplementary table 1.xlsx]

## Sheet: Supplemental table 1
Supplementary table S1. GO term functional enrichment of different expressed genes (DEGs)
ID	Description	GeneRatio	BgRatio	pvalue	p.adjust	qvalue	geneID	Count
GO:0010243	response to organonitrogen compound	24/229	376/13928	1.38e-08	5.23e-06	5.14e-06	RchiOBHm_Chr7g0204611/RchiOBHm_Chr5g0062941/RchiOBHm_Chr3g0492391/RchiOBHm_Chr4g0423331/RchiOBHm_Chr5g0062991/RchiOBHm_Chr3g0460361/RchiOBHm_Chr5g0066071/RchiOBHm_Chr2g0170351/RchiOBHm_Chr5g0063021/RchiOBHm_Chr5g0063011/RchiOBHm_Chr1g0372441/RchiOBHm_Chr1g0359091/RchiOBHm_Chr3g0454221/RchiOBHm_Chr5g0032721/RchiOBHm_Chr2g0133001/RchiOBHm_Chr6g0308731/RchiOBHm_Chr4g0396201/RchiOBHm_Chr1g0366121/Rch…	24
GO:0042742	defense response to bacterium	19/229	482/13928	0.00039088	0.06349	0.0624232	RchiOBHm_Chr5g0004711/RchiOBHm_Chr3g0460361/RchiOBHm_Chr5g0049981/RchiOBHm_Chr1g0372441/RchiOBHm_Chr5g0037701/RchiOBHm_Chr6g0311931/RchiOBHm_Chr3g0454221/RchiOBHm_Chr5g0032721/RchiOBHm_Chr2g0133001/RchiOBHm_Chr1g0378391/RchiOBHm_Chr3g0460311/RchiOBHm_Chr6g0308731/RchiOBHm_Chr6g0274441/RchiOBHm_Chr6g0281591/RchiOBHm_Chr6g0248551/RchiOBHm_Chr5g0011441/RchiOBHm_Chr6g0266181/RchiOBHm_Chr6g0253591/Rch…	19
GO:0019748	metabolic process	14/229	489/13928	0.0315419	0.664131	0.652972	RchiOBHm_Chr5g0044071/RchiOBHm_Chr7g0218001/RchiOBHm_Chr1g0376641/RchiOBHm_Chr5g0043321/RchiOBHm_Chr2g0112481/RchiOBHm_Chr7g0199941/RchiOBHm_Chr3g0464521/RchiOBHm_Chr7g0200251/RchiOBHm_Chr2g0121051/RchiOBHm_Chr5g0036731/RchiOBHm_Chr7g0182961/RchiOBHm_Chr4g0396201/RchiOBHm_Chr2g0119681/RchiOBHmChr1g0355231	14
GO:0044550	secondary metabolite biosynthetic process	12/229	389/13928	0.0274822	0.644042	0.63322	RchiOBHm_Chr5g0044071/RchiOBHm_Chr7g0218001/RchiOBHm_Chr5g0043321/RchiOBHm_Chr2g0112481/RchiOBHm_Chr7g0199941/RchiOBHm_Chr7g0200251/RchiOBHm_Chr2g0121051/RchiOBHm_Chr5g0036731/RchiOBHm_Chr7g0182961/RchiOBHm_Chr4g0396201/RchiOBHm_Chr2g0119681/RchiOBHm_Chr5g0061451	12
GO:0032504	multicellular organism reproduction	12/229	443/13928	0.0624738	0.771146	0.758188	RchiOBHm_Chr6g0288001/RchiOBHm_Chr5g0066071/RchiOBHm_Chr3g0462891/RchiOBHm_Chr7g0187451/RchiOBHm_Chr7g0194981/RchiOBHm_Chr2g0174791/RchiOBHm_Chr6g0300381/RchiOBHm_Chr2g0123341/RchiOBHm_Chr4g0396201/RchiOBHm_Chr5g0015771/RchiOBHm_Chr2g0129451/RchiOBHm_Chr2g0155421	12
GO:0045893	positive regulation of transcription, DNA-templated	10/229	440/13928	0.189333	0.771146	0.758188	RchiOBHm_Chr2g0128811/RchiOBHm_Chr1g0376641/RchiOBHm_Chr7g0187451/RchiOBHm_Chr3g0462711/RchiOBHm_Chr3g0461691/RchiOBHm_Chr1g0361701/RchiOBHm_Chr5g0009331/RchiOBHm_Chr2g0106281/RchiOBHm_Chr1g0373631/RchiOBHm_Chr5g0039711	10
GO:1902680	positive regulation of RNA biosynthetic process	10/229	463/13928	0.232438	0.771146	0.758188	RchiOBHm_Chr2g0128811/RchiOBHm_Chr1g0376641/RchiOBHm_Chr7g0187451/RchiOBHm_Chr3g0462711/RchiOBHm_Chr3g0461691/RchiOBHm_Chr1g0361701/RchiOBHm_Chr5g0009331/RchiOBHm_Chr2g0106281/RchiOBHm_Chr1g0373631/RchiOBHm_Chr5g0039711	10
GO:1903508	positive regulation of nucleic acid-templated transcription	10/229	463/13928	0.232438	0.771146	0.758188	RchiOBHm_Chr2g0128811/RchiOBHm_Chr1g0376641/RchiOBHm_Chr7g0187451/RchiOBHm_Chr3g0462711/RchiOBHm_Chr3g0461691/RchiOBHm_Chr1g0361701/RchiOBHm_Chr5g0009331/RchiOBHm_Chr2g0106281/RchiOBHm_Chr1g0373631/RchiOBHm_Chr5g0039711	10
GO:0045926	negative regulation of growth	5/229	80/13928	0.0101878	0.476999	0.468984	RchiOBHm_Chr5g0062941/RchiOBHm_Chr5g0062991/RchiOBHm_Chr5g0063021/RchiOBHm_Chr5g0063011/RchiOBHm_Chr5g0062951	5
GO:0005975	carbohydrate metabolic process	9/229	468/13928	0.363778	0.781071	0.767946	RchiOBHm_Chr2g0099201/RchiOBHm_Chr2g0169951/RchiOBHm_Chr5g0068321/RchiOBHm_Chr3g0462711/RchiOBHm_Chr6g0300381/RchiOBHm_Chr3g0468931/RchiOBHm_Chr5g0011441/RchiOBHm_Chr6g0246081/RchiOBHm_Chr2g0165161	9
GO:0016567	protein ubiquitination	9/229	478/13928	0.387227	0.786432	0.773217	RchiOBHm_Chr4g0423331/RchiOBHm_Chr5g0066071/RchiOBHm_Chr6g0254281/RchiOBHm_Chr3g0454221/RchiOBHm_Chr5g0039601/RchiOBHm_Chr5g0044711/RchiOBHm_Chr4g0444181/RchiOBHm_Chr3g0454371/RchiOBHm_Chr6g0248801	9
GO:0040008	regulation of growth	8/229	270/13928	0.0779883	0.771146	0.758188	RchiOBHm_Chr5g0062941/RchiOBHm_Chr5g0062991/RchiOBHm_Chr5g0063021/RchiOBHm_Chr5g0063011/RchiOBHm_Chr6g0311931/	8
GO:0010498	proteasomal protein catabolic process	8/229	300/13928	0.122364	0.771146	0.758188	RchiOBHm_Chr4g0423331/RchiOBHm_Chr5g0066071/RchiOBHm_Chr3g0454221/RchiOBHm_Chr5g0039601/RchiOBHm_Chr5g0039711/RchiOBHm_Chr4g0444181/RchiOBHm_Chr4g0441991/RchiOBHm_Chr2g0175451	8
GO:1901615	organic hydroxy compound metabolic process	8/229	375/13928	0.276469	0.771146	0.758188	RchiOBHm_Chr6g0281291/RchiOBHm_Chr6g0281411/RchiOBHm_Chr7g0199941/RchiOBHm_Chr1g0377591/RchiOBHm_Chr2g0121051/RchiOBHm_Chr6g0248421/RchiOBHm_Chr4g0396201/RchiOBHm_Chr7g0215351	8
GO:0006511	ubiquitin-dependent protein catabolic process	8/229	394/13928	0.32224	0.771146	0.758188	RchiOBHm_Chr4g0423331/RchiOBHm_Chr5g0066071/RchiOBHm_Chr3g0454221/RchiOBHm_Chr5g0039601/RchiOBHm_Chr5g0039711/RchiOBHm_Chr4g0444181/RchiOBHm_Chr4g0441991/RchiOBHm_Chr2g0175451	8
GO:0019941	modification-dependent protein catabolic process	8/229	398/13928	0.332066	0.771146	0.758188	RchiOBHm_Chr4g0423331/RchiOBHm_Chr5g0066071/RchiOBHm_Chr3g0454221/RchiOBHm_Chr5g0039601/RchiOBHm_Chr5g0039711/RchiOBHm_Chr4g0444181/RchiOBHm_Chr4g0441991/RchiOBHm_Chr2g0175451	8
GO:0048584	positive regulation of response to stimulus	8/229	401/13928	0.339469	0.771146	0.758188	RchiOBHm_Chr3g0460361/RchiOBHm_Chr1g0372441/RchiOBHm_Chr5g0032721/RchiOBHm_Chr6g0308731/RchiOBHm_Chr4g0396201/RchiOBHm_Chr7g0191971/RchiOBHm_Chr6g0303711/RchiOBHm_Chr4g0440161	8
GO:0043632	modification-dependent macromolecule catabolic process	8/229	418/13928	0.381811	0.782576	0.769426	RchiOBHm_Chr4g0423331/RchiOBHm_Chr5g0066071/RchiOBHm_Chr3g0454221/RchiOBHm_Chr5g0039601/RchiOBHm_Chr5g0039711/RchiOBHm_Chr4g0444181/RchiOBHm_Chr4g0441991/RchiOBHm_Chr2g0175451	8
GO:0098660	inorganic ion transmembrane transport	8/229	430/13928	0.411903	0.794058	0.780716	RchiOBHm_Chr2g0153481/RchiOBHm_Chr6g0310941/RchiOBHm_Chr6g0275791/RchiOBHm_Chr6g0310951/RchiOBHm_Chr2g0101981/RchiOBHm_Chr3g0463191/RchiOBHm_Chr7g0216601/RchiOBHm_Chr4g0438401	8
GO:0098655	cation transmembrane transport	8/229	446/13928	0.451945	0.799912	0.786471	RchiOBHm_Chr2g0153481/RchiOBHm_Chr6g0310941/RchiOBHm_Chr6g0275791/RchiOBHm_Chr6g0310951/RchiOBHm_Chr2g0101981/RchiOBHm_Chr3g0463191/RchiOBHm_Chr2g0139491/RchiOBHm_Chr4g0438401	8
GO:0008610	lipid biosynthetic process	8/229	473/13928	0.518313	0.820878	0.807085	RchiOBHm_Chr5g0004711/RchiOBHm_Chr6g0281291/RchiOBHm_Chr6g0281411/RchiOBHm_Chr1g0355231/RchiOBHm_Chr4g0396201/RchiOBHm_Chr7g0215351/RchiOBHm_Chr2g0096691/RchiOBHm_Chr5g0067241	8
GO:0042546	cell wall biogenesis	7/229	159/13928	0.0161215	0.509171	0.500615	RchiOBHm_Chr7g0187451/RchiOBHm_Chr3g0462711/RchiOBHm_Chr2g0106281/RchiOBHm_Chr6g0300381/RchiOBHm_Chr3g0468931/RchiOBHm_Chr5g0011441/RchiOBHm_Chr2g0165161	7
GO:0009642	response to light intensity	7/229	218/13928	0.0687946	0.771146	0.758188	RchiOBHm_Chr7g0204611/RchiOBHm_Chr5g0062941/RchiOBHm_Chr5g0062991/RchiOBHm_Chr5g0003801/RchiOBHm_Chr5g0063021/RchiOBHm_Chr5g0063011/RchiOBHm_Chr5g0062951	7
GO:0016051	carbohydrate biosynthetic process	7/229	220/13928	0.0714697	0.771146	0.758188	RchiOBHm_Chr2g0169951/RchiOBHm_Chr3g0462711/RchiOBHm_Chr6g0300381/RchiOBHm_Chr3g0468931/RchiOBHm_Chr5g0011441/RchiOBHm_Chr6g0246081/RchiOBHm_Chr2g0165161	7
GO:0007017	microtubule-based process	7/229	226/13928	0.0798628	0.771146	0.758188	RchiOBHm_Chr7g0197631/RchiOBHm_Chr2g0106281/RchiOBHm_Chr7g0230201/RchiOBHm_Chr4g0396201/RchiOBHm_Chr5g0015771/RchiOBHm_Chr7g0212351/RchiOBHm_Chr2g0109641	7
GO:0045229	external encapsulating structure organization	7/229	235/13928	0.0934816	0.771146	0.758188	RchiOBHm_Chr2g0098631/RchiOBHm_Chr6g0311931/RchiOBHm_Chr2g0106281/RchiOBHm_Chr6g0300381/RchiOBHm_Chr7g0202371/RchiOBHm_Chr2g0151381/RchiOBHm_Chr4g0426531	7
GO:0045892	negative regulation of transcription, DNA-templated	7/229	275/13928	0.168183	0.771146	0.758188	RchiOBHm_Chr3g0460361/RchiOBHm_Chr3g0478001/RchiOBHm_Chr1g0372441/RchiOBHm_Chr5g0032721/RchiOBHm_Chr2g0133001/RchiOBHm_Chr2g0105601/RchiOBHm_Chr5g0002561	7
GO:1902679	negative regulation of RNA biosynthetic process	7/229	299/13928	0.222613	0.771146	0.758188	RchiOBHm_Chr3g0460361/RchiOBHm_Chr3g0478001/RchiOBHm_Chr1g0372441/RchiOBHm_Chr5g0032721/RchiOBHm_Chr2g0133001/RchiOBHm_Chr2g0105601/RchiOBHm_Chr5g0002561	7
GO:1903507	negative regulation of nucleic acid-templated transcription	7/229	299/13928	0.222613	0.771146	0.758188	RchiOBHm_Chr3g0460361/RchiOBHm_Chr3g0478001/RchiOBHm_Chr1g0372441/RchiOBHm_Chr5g0032721/RchiOBHm_Chr2g0133001/RchiOBHm_Chr2g0105601/RchiOBHm_Chr5g0002561	7
GO:0071396	cellular response to lipid	7/229	309/13928	0.246955	0.771146	0.758188	RchiOBHm_Chr5g0070291/RchiOBHm_Chr1g0355231/RchiOBHm_Chr6g0288001/RchiOBHm_Chr7g0181391/RchiOBHm_Chr6g0291561/RchiOBHm_Chr6g0248421/RchiOBHm_Chr5g0061451	7
GO:0022412	cellular process involved in reproduction in multicellular organism	7/229	311/13928	0.251922	0.771146	0.758188	RchiOBHm_Chr5g0066071/RchiOBHm_Chr3g0462891/RchiOBHm_Chr2g0174791/RchiOBHm_Chr2g0123341/RchiOBHm_Chr4g0396201/RchiOBHm_Chr2g0129451/RchiOBHm_Chr2g0155421	7
GO:0051253	negative regulation of RNA metabolic process	7/229	333/13928	0.308317	0.771146	0.758188	RchiOBHm_Chr3g0460361/RchiOBHm_Chr3g0478001/RchiOBHm_Chr1g0372441/RchiOBHm_Chr5g0032721/RchiOBHm_Chr2g0133001/RchiOBHm_Chr2g0105601/RchiOBHm_Chr5g0002561	7
GO:2000113	negative regulation of cellular macromolecule biosynthetic process	7/229	366/13928	0.396548	0.792557	0.77924	RchiOBHm_Chr3g0460361/RchiOBHm_Chr3g0478001/RchiOBHm_Chr1g0372441/RchiOBHm_Chr5g0032721/RchiOBHm_Chr2g0133001/RchiOBHm_Chr2g0105601/RchiOBHm_Chr5g0002561	7
GO:0009555	pollen development	7/229	368/13928	0.401945	0.794058	0.780716	RchiOBHm_Chr2g0128811/RchiOBHm_Chr3g0460311/RchiOBHm_Chr7g0202371/RchiOBHm_Chr6g0253591/RchiOBHm_Chr3g0465861/RchiOBHm_Chr2g0165161/RchiOBHm_Chr5g0061451	7
GO:0045934	negative regulation of nucleobase-containing compound metabolic process	7/229	378/13928	0.428899	0.796657	0.783271	RchiOBHm_Chr3g0460361/RchiOBHm_Chr3g0478001/RchiOBHm_Chr1g0372441/RchiOBHm_Chr5g0032721/RchiOBHm_Chr2g0133001/RchiOBHm_Chr2g0105601/RchiOBHm_Chr5g0002561	7
GO:0098662	inorganic cation transmembrane transport	7/229	384/13928	0.445012	0.799912	0.786471	RchiOBHm_Chr2g0153481/RchiOBHm_Chr6g0310941/RchiOBHm_Chr6g0275791/RchiOBHm_Chr6g0310951/RchiOBHm_Chr2g0101981/RchiOBHm_Chr3g0463191/RchiOBHm_Chr4g0438401	7
GO:0010558	negative regulation of macromolecule biosynthetic process	7/229	393/13928	0.469034	0.800738	0.787283	RchiOBHm_Chr3g0460361/RchiOBHm_Chr3g0478001/RchiOBHm_Chr1g0372441/RchiOBHm_Chr5g0032721/RchiOBHm_Chr2g0133001/RchiOBHm_Chr2g0105601/RchiOBHm_Chr5g0002561	7
GO:0031327	negative regulation of cellular biosynthetic process	7/229	409/13928	0.51108	0.81925	0.805484	RchiOBHm_Chr3g0460361/RchiOBHm_Chr3g0478001/RchiOBHm_Chr1g0372441/RchiOBHm_Chr5g0032721/RchiOBHm_Chr2g0133001/RchiOBHm_Chr2g0105601/RchiOBHm_Chr5g0002561	7
GO:0009890	negative regulation of biosynthetic process	7/229	414/13928	0.523996	0.825145	0.811279	RchiOBHm_Chr3g0460361/RchiOBHm_Chr3g0478001/RchiOBHm_Chr1g0372441/RchiOBHm_Chr5g0032721/RchiOBHm_Chr2g0133001/RchiOBHm_Chr2g0105601/RchiOBHm_Chr5g0002561	7
GO:0048438	floral whorl development	7/229	432/13928	0.569374	0.842521	0.828364	RchiOBHm_Chr3g0462891/RchiOBHm_Chr6g0277611/RchiOBHm_Chr2g0174791/RchiOBHm_Chr2g0123341/RchiOBHm_Chr2g0129451/RchiOBHm_Chr5g0061451/RchiOBHm_Chr2g0155421	7
GO:0048580	regulation of post-embryonic development	7/229	473/13928	0.66448	0.877515	0.86277	RchiOBHm_Chr7g0194981/RchiOBHm_Chr4g0444791/RchiOBHm_Chr6g0291561/RchiOBHm_Chr6g0248421/RchiOBHm_Chr1g0349431/RchiOBHm_Chr7g0227261/RchiOBHm_Chr4g0440161	7
GO:0009643	photosynthetic acclimation	6/229	11/13928	7.98e-09	4.54e-06	4.46e-06	RchiOBHm_Chr5g0062941/RchiOBHm_Chr5g0062991/RchiOBHm_Chr5g0003801/RchiOBHm_Chr5g0063021/RchiOBHm_Chr5g0063011/RchiOBHm_Chr5g0062951	6
GO:0009631	cold acclimation	6/229	40/13928	4.45e-05	0.0126469	0.0124344	RchiOBHm_Chr5g0062941/RchiOBHm_Chr5g0062991/RchiOBHm_Chr1g0376641/RchiOBHm_Chr5g0063021/RchiOBHm_Chr5g0063011/RchiOBHm_Chr5g0062951	6
GO:0010224	response to UV-B	6/229	77/13928	0.00165892	0.155965	0.153344	RchiOBHm_Chr5g0062941/RchiOBHm_Chr5g0062991/RchiOBHm_Chr5g0063021/RchiOBHm_Chr5g0063011/RchiOBHm_Chr5g0062951/RchiOBHm_Chr5g0061451	6
GO:0042538	hyperosmotic salinity response	6/229	100/13928	0.00611109	0.3657	0.359555	RchiOBHm_Chr5g0062941/RchiOBHm_Chr5g0062991/RchiOBHm_Chr5g0063021/RchiOBHm_Chr5g0063011/RchiOBHm_Chr6g0248421/RchiOBHm_Chr5g0062951	6
GO:0006972	hyperosmotic response	6/229	113/13928	0.0108753	0.476999	0.468984	RchiOBHm_Chr5g0062941/RchiOBHm_Chr5g0062991/RchiOBHm_Chr5g0063021/RchiOBHm_Chr5g0063011/RchiOBHm_Chr6g0248421/RchiOBHm_Chr5g0062951	6
GO:0036293	response to decreased oxygen levels	6/229	122/13928	0.0154229	0.501023	0.492604	RchiOBHm_Chr7g0243671/RchiOBHm_Chr7g0243481/RchiOBHm_Chr6g0294441/RchiOBHm_Chr7g0235781/RchiOBHm_Chr7g0243641/RchiOBHm_Chr7g0243531	6
GO:0070482	response to oxygen levels	6/229	124/13928	0.0165887	0.509766	0.5012	RchiOBHm_Chr7g0243671/RchiOBHm_Chr7g0243481/RchiOBHm_Chr6g0294441/RchiOBHm_Chr7g0235781/RchiOBHm_Chr7g0243641/RchiOBHm_Chr7g0243531	6
GO:0009699	phenylpropanoid biosynthetic process	6/229	146/13928	0.0336014	0.665052	0.653877	RchiOBHm_Chr5g0044071/RchiOBHm_Chr5g0043321/RchiOBHm_Chr2g0112481/RchiOBHm_Chr7g0199941/RchiOBHm_Chr2g0121051/RchiOBHm_Chr2g0119681	6
GO:0009698	phenylpropanoid metabolic process	6/229	158/13928	0.0464228	0.730483	0.718208	RchiOBHm_Chr5g0044071/RchiOBHm_Chr5g0043321/RchiOBHm_Chr2g0112481/RchiOBHm_Chr7g0199941/RchiOBHm_Chr2g0121051/RchiOBHm_Chr2g0119681	6
GO:0000226	microtubule cytoskeleton organization	6/229	165/13928	0.0551352	0.764496	0.75165	RchiOBHm_Chr2g0106281/RchiOBHm_Chr7g0230201/RchiOBHm_Chr4g0396201/RchiOBHm_Chr5g0015771/RchiOBHm_Chr7g0212351/RchiOBHm_Chr2g0109641	6
GO:1901617	organic hydroxy compound biosynthetic process	6/229	191/13928	0.0956026	0.771146	0.758188	RchiOBHm_Chr6g0281291/RchiOBHm_Chr6g0281411/RchiOBHm_Chr7g0199941/RchiOBHm_Chr2g0121051/RchiOBHm_Chr4g0396201/RchiOBHm_Chr7g0215351	6
GO:0071555	cell wall organization	6/229	192/13928	0.0974112	0.771146	0.758188	RchiOBHm_Chr2g0098631/RchiOBHm_Chr6g0311931/RchiOBHm_Chr2g0106281/RchiOBHm_Chr6g0300381/RchiOBHm_Chr2g0151381/RchiOBHm_Chr4g0426531	6
GO:0051130	positive regulation of cellular component organization	6/229	214/13928	0.14165	0.771146	0.758188	RchiOBHm_Chr6g0254281/RchiOBHm_Chr7g0235781/RchiOBHm_Chr4g0396201/RchiOBHm_Chr5g0039711/RchiOBHm_Chr4g0440161/RchiOBHm_Chr6g0248801	6
GO:0006721	terpenoid metabolic process	6/229	261/13928	0.25975	0.771146	0.758188	RchiOBHm_Chr5g0004711/RchiOBHm_Chr6g0281291/RchiOBHm_Chr6g0281411/RchiOBHm_Chr1g0355231/RchiOBHm_Chr5g0036731/RchiOBHm_Chr7g0215351	6
GO:0005976	polysaccharide metabolic process	6/229	263/13928	0.265301	0.771146	0.758188	RchiOBHm_Chr2g0169951/RchiOBHm_Chr5g0068321/RchiOBHm_Chr3g0462711/RchiOBHm_Chr6g0300381/RchiOBHm_Chr3g0468931/RchiOBHm_Chr5g0011441	6
GO:0007010	cytoskeleton organization	6/229	271/13928	0.287794	0.771146	0.758188	RchiOBHm_Chr2g0106281/RchiOBHm_Chr7g0230201/RchiOBHm_Chr4g0396201/RchiOBHm_Chr5g0015771/RchiOBHm_Chr7g0212351/RchiOBHm_Chr2g0109641	6
GO:1903047	mitotic cell cycle process	6/229	281/13928	0.316451	0.771146	0.758188	RchiOBHm_Chr2g0106281/RchiOBHm_Chr7g0230201/RchiOBHm_Chr4g0396201/RchiOBHm_Chr5g0011441/RchiOBHm_Chr4g0440161/RchiOBHm_Chr2g0109641	6
GO:0048653	anther development	6/229	284/13928	0.325139	0.771146	0.758188	RchiOBHm_Chr3g0462891/RchiOBHm_Chr6g0277611/RchiOBHm_Chr2g0174791/RchiOBHm_Chr2g0123341/RchiOBHm_Chr2g0129451/RchiOBHm_Chr2g0155421	6
GO:0006720	isoprenoid metabolic process	6/229	298/13928	0.366051	0.781071	0.767946	RchiOBHm_Chr5g0004711/RchiOBHm_Chr6g0281291/RchiOBHm_Chr6g0281411/RchiOBHm_Chr1g0355231/RchiOBHm_Chr5g0036731/RchiOBHm_Chr7g0215351	6
GO:0000278	mitotic cell cycle	6/229	304/13928	0.383688	0.784628	0.771444	RchiOBHm_Chr2g0106281/RchiOBHm_Chr7g0230201/RchiOBHm_Chr4g0396201/RchiOBHm_Chr5g0011441/RchiOBHm_Chr4g0440161/RchiOBHm_Chr2g0109641	6
GO:0030001	metal ion transport	6/229	328/13928	0.453978	0.799912	0.786471	RchiOBHm_Chr2g0153481/RchiOBHm_Chr6g0310941/RchiOBHm_Chr6g0275791/RchiOBHm_Chr4g0418311/RchiOBHm_Chr6g0310951/RchiOBHm_Chr3g0463191	6
GO:0033043	regulation of organelle organization	6/229	339/13928	0.485662	0.812056	0.798411	RchiOBHm_Chr4g0429571/RchiOBHm_Chr7g0235781/RchiOBHm_Chr5g0009331/RchiOBHm_Chr4g0396201/RchiOBHm_Chr4g0440161/RchiOBHm_Chr6g0248801	6
GO:0048443	stamen development	6/229	340/13928	0.488516	0.812415	0.798764	RchiOBHm_Chr3g0462891/RchiOBHm_Chr6g0277611/RchiOBHm_Chr2g0174791/RchiOBHm_Chr2g0123341/RchiOBHm_Chr2g0129451/RchiOBHm_Chr2g0155421	6
GO:0048466	androecium development	6/229	340/13928	0.488516	0.812415	0.798764	RchiOBHm_Chr3g0462891/RchiOBHm_Chr6g0277611/RchiOBHm_Chr2g0174791/RchiOBHm_Chr2g0123341/RchiOBHm_Chr2g0129451/RchiOBHm_Chr2g0155421	6
GO:0046686	response to cadmium ion	6/229	360/13928	0.544408	0.835919	0.821873	RchiOBHm_Chr3g0482741/RchiOBHm_Chr3g0464521/RchiOBHm_Chr5g0068321/RchiOBHm_Chr4g0444791/RchiOBHm_Chr6g0308731/RchiOBHm_Chr2g0165161	6
GO:0006820	anion transport	6/229	367/13928	0.563344	0.837345	0.823275	RchiOBHm_Chr2g0128811/RchiOBHm_Chr5g0003801/RchiOBHm_Chr1g0379571/RchiOBHm_Chr7g0212851/RchiOBHm_Chr1g0371471/RchiOBHm_Chr7g0216601	6
GO:0009733	response to auxin	6/229	382/13928	0.602623	0.855517	0.841141	RchiOBHm_Chr3g0464521/RchiOBHm_Chr7g0182961/RchiOBHm_Chr3g0463191/RchiOBHm_Chr6g0308731/RchiOBHm_Chr2g0151381/RchiOBHm_Chr4g0440161	6
GO:0042445	hormone metabolic process	6/229	384/13928	0.607716	0.857539	0.84313	RchiOBHm_Chr1g0355231/RchiOBHm_Chr2g0093491/RchiOBHm_Chr1g0377591/RchiOBHm_Chr6g0248421/RchiOBHm_Chr6g0296071/RchiOBHm_Chr7g0215351	6
GO:0006357	regulation of transcription by RNA polymerase II	6/229	418/13928	0.688555	0.887627	0.872712	RchiOBHm_Chr3g0478001/RchiOBHm_Chr6g0308731/RchiOBHm_Chr7g0230201/RchiOBHm_Chr5g0039711/RchiOBHm_Chr6g0311681/RchiOBHm_Chr4g0440161	6
GO:0022402	cell cycle process	6/229	485/13928	0.81351	0.924351	0.908819	RchiOBHm_Chr2g0106281/RchiOBHm_Chr7g0230201/RchiOBHm_Chr4g0396201/RchiOBHm_Chr5g0011441/RchiOBHm_Chr4g0440161/RchiOBHm_Chr2g0109641	6
GO:0009753	response to jasmonic acid	5/229	239/13928	0.044145	0.730483	0.718208	RchiOBHm_Chr3g0460361/RchiOBHm_Chr7g0199941/RchiOBHm_Chr1g0372441/RchiOBHm_Chr6g0311421/RchiOBHm_Chr4g0444791/	5
GO:0045926	negative regulation of growth	5/229	80/13928	0.0101878	0.476999	0.468984	RchiOBHm_Chr5g0062941/RchiOBHm_Chr5g0062991/RchiOBHm_Chr5g0063021/RchiOBHm_Chr5g0063011/RchiOBHm_Chr5g0062951	5
GO:0001666	response to hypoxia	5/229	109/13928	0.0339252	0.665052	0.653877	RchiOBHm_Chr7g0243671/RchiOBHm_Chr7g0243481/RchiOBHm_Chr7g0235781/RchiOBHm_Chr7g0243641/RchiOBHm_Chr7g0243531	5
GO:0009664	plant-type cell wall organization	5/229	120/13928	0.0480137	0.730483	0.718208	RchiOBHm_Chr2g0098631/RchiOBHm_Chr6g0311931/RchiOBHm_Chr2g0106281/RchiOBHm_Chr2g0151381/RchiOBHm_Chr4g0426531	5
GO:0009832	plant-type cell wall biogenesis	5/229	129/13928	0.0617705	0.771146	0.758188	RchiOBHm_Chr7g0187451/RchiOBHm_Chr2g0106281/RchiOBHm_Chr3g0468931/RchiOBHm_Chr5g0011441/RchiOBHm_Chr2g0165161	5
GO:0000271	polysaccharide biosynthetic process	5/229	135/13928	0.0720588	0.771146	0.758188	RchiOBHm_Chr2g0169951/RchiOBHm_Chr3g0462711/RchiOBHm_Chr6g0300381/RchiOBHm_Chr3g0468931/RchiOBHm_Chr5g0011441	5
GO:0071215	cellular response to abscisic acid stimulus	5/229	152/13928	0.105929	0.771146	0.758188	RchiOBHm_Chr5g0070291/RchiOBHm_Chr6g0288001/RchiOBHm_Chr6g0291561/RchiOBHm_Chr6g0248421/RchiOBHm_Chr5g0061451	5
GO:0097306	cellular response to alcohol	5/229	153/13928	0.108131	0.771146	0.758188	RchiOBHm_Chr5g0070291/RchiOBHm_Chr6g0288001/RchiOBHm_Chr6g0291561/RchiOBHm_Chr6g0248421/RchiOBHm_Chr5g0061451	5
GO:0006928	movement of cell or subcellular component	5/229	169/13928	0.146272	0.771146	0.758188	RchiOBHm_Chr7g0197631/RchiOBHm_Chr2g0106281/RchiOBHm_Chr4g0396201/RchiOBHm_Chr2g0136011/RchiOBHm_Chr2g0109641	5
GO:0080166	stomium development	5/229	196/13928	0.221237	0.771146	0.758188	RchiOBHm_Chr3g0462891/RchiOBHm_Chr2g0174791/RchiOBHm_Chr2g0123341/RchiOBHm_Chr2g0129451/RchiOBHm_Chr2g0155421	5
GO:0090506	axillary shoot meristem initiation	5/229	202/13928	0.239306	0.771146	0.758188	RchiOBHm_Chr3g0462891/RchiOBHm_Chr2g0174791/RchiOBHm_Chr2g0123341/RchiOBHm_Chr2g0129451/RchiOBHm_Chr2g0155421	5
GO:0044264	cellular polysaccharide metabolic process	5/229	206/13928	0.251571	0.771146	0.758188	RchiOBHm_Chr5g0068321/RchiOBHm_Chr3g0462711/RchiOBHm_Chr6g0300381/RchiOBHm_Chr3g0468931/RchiOBHm_Chr5g0011441	5
GO:0051240	positive regulation of multicellular organismal process	5/229	212/13928	0.270256	0.771146	0.758188	RchiOBHm_Chr7g0194981/RchiOBHm_Chr6g0248421/RchiOBHm_Chr4g0396201/RchiOBHm_Chr1g0349431/RchiOBHm_Chr4g0440161	5
GO:0051094	positive regulation of developmental process	5/229	213/13928	0.2734	0.771146	0.758188	RchiOBHm_Chr7g0194981/RchiOBHm_Chr6g0248421/RchiOBHm_Chr4g0396201/RchiOBHm_Chr1g0349431/RchiOBHm_Chr4g0440161	5
GO:0048609	multicellular organismal reproductive process	5/229	214/13928	0.276552	0.771146	0.758188	RchiOBHm_Chr6g0288001/RchiOBHm_Chr7g0187451/RchiOBHm_Chr7g0194981/RchiOBHm_Chr4g0396201/RchiOBHm_Chr5g0015771	5
GO:0010223	secondary shoot formation	5/229	222/13928	0.302018	0.771146	0.758188	RchiOBHm_Chr3g0462891/RchiOBHm_Chr2g0174791/RchiOBHm_Chr2g0123341/RchiOBHm_Chr2g0129451/RchiOBHm_Chr2g0155421	5
GO:0010346	shoot axis formation	5/229	222/13928	0.302018	0.771146	0.758188	RchiOBHm_Chr3g0462891/RchiOBHm_Chr2g0174791/RchiOBHm_Chr2g0123341/RchiOBHm_Chr2g0129451/RchiOBHm_Chr2g0155421	5
GO:0001763	morphogenesis of a branching structure	5/229	223/13928	0.305228	0.771146	0.758188	RchiOBHm_Chr3g0462891/RchiOBHm_Chr2g0174791/RchiOBHm_Chr2g0123341/RchiOBHm_Chr2g0129451/RchiOBHm_Chr2g0155421	5
GO:0031668	cellular response to extracellular stimulus	5/229	236/13928	0.347347	0.775149	0.762124	RchiOBHm_Chr2g0128811/RchiOBHm_Chr3g0454221/RchiOBHm_Chr6g0248421/RchiOBHm_Chr4g0396201/RchiOBHm_Chr5g0002561	5
GO:0010014	meristem initiation	5/229	239/13928	0.357133	0.781071	0.767946	RchiOBHm_Chr3g0462891/RchiOBHm_Chr2g0174791/RchiOBHm_Chr2g0123341/RchiOBHm_Chr2g0129451/RchiOBHm_Chr2g0155421	5
GO:0050776	regulation of immune response	5/229	241/13928	0.363664	0.781071	0.767946	RchiOBHm_Chr3g0460361/RchiOBHm_Chr1g0372441/RchiOBHm_Chr5g0032721/RchiOBHm_Chr4g0396201/RchiOBHm_Chr6g0296071	5
GO:0071496	cellular response to external stimulus	5/229	249/13928	0.389799	0.786432	0.773217	RchiOBHm_Chr2g0128811/RchiOBHm_Chr3g0454221/RchiOBHm_Chr6g0248421/RchiOBHm_Chr4g0396201/RchiOBHm_Chr5g0002561	5
GO:0009933	meristem structural organization	5/229	258/13928	0.419118	0.796657	0.783271	RchiOBHm_Chr3g0462891/RchiOBHm_Chr2g0174791/RchiOBHm_Chr2g0123341/RchiOBHm_Chr2g0129451/RchiOBHm_Chr2g0155421	5
GO:0019827	stem cell population maintenance	5/229	270/13928	0.45782	0.799912	0.786471	RchiOBHm_Chr3g0462891/RchiOBHm_Chr2g0174791/RchiOBHm_Chr2g0123341/RchiOBHm_Chr2g0129451/RchiOBHm_Chr2g0155421	5
GO:0048532	anatomical structure arrangement	5/229	270/13928	0.45782	0.799912	0.786471	RchiOBHm_Chr3g0462891/RchiOBHm_Chr2g0174791/RchiOBHm_Chr2g0123341/RchiOBHm_Chr2g0129451/RchiOBHm_Chr2g0155421	5
GO:0098727	maintenance of cell number	5/229	270/13928	0.45782	0.799912	0.786471	RchiOBHm_Chr3g0462891/RchiOBHm_Chr2g0174791/RchiOBHm_Chr2g0123341/RchiOBHm_Chr2g0129451/RchiOBHm_Chr2g0155421	5
GO:0009991	response to extracellular stimulus	5/229	276/13928	0.476912	0.806919	0.79336	RchiOBHm_Chr2g0128811/RchiOBHm_Chr3g0454221/RchiOBHm_Chr6g0248421/RchiOBHm_Chr4g0396201/RchiOBHm_Chr5g0002561	5
GO:0002682	regulation of immune system process	5/229	294/13928	0.532732	0.825145	0.811279	RchiOBHm_Chr3g0460361/RchiOBHm_Chr1g0372441/RchiOBHm_Chr5g0032721/RchiOBHm_Chr4g0396201/RchiOBHm_Chr6g0296071	5
GO:0048831	regulation of shoot system development	5/229	294/13928	0.532732	0.825145	0.811279	RchiOBHm_Chr3g0460361/RchiOBHm_Chr1g0372441/RchiOBHm_Chr4g0444791/RchiOBHm_Chr1g0349431/RchiOBHm_Chr7g0227261	5
GO:0044262	cellular carbohydrate metabolic process	5/229	298/13928	0.544781	0.835919	0.821873	RchiOBHm_Chr5g0068321/RchiOBHm_Chr3g0462711/RchiOBHm_Chr6g0300381/RchiOBHm_Chr3g0468931/RchiOBHm_Chr5g0011441	5
GO:0098656	anion transmembrane transport	5/229	300/13928	0.550751	0.837171	0.823104	RchiOBHm_Chr5g0003801/RchiOBHm_Chr1g0379571/RchiOBHm_Chr7g0212851/RchiOBHm_Chr1g0371471/RchiOBHm_Chr7g0216601	5
GO:0006790	sulfur compound metabolic process	5/229	318/13928	0.602699	0.855517	0.841141	RchiOBHm_Chr5g0044071/RchiOBHm_Chr1g0376641/RchiOBHm_Chr5g0043321/RchiOBHm_Chr3g0464521/RchiOBHm_Chr5g0061451	5
GO:0007166	cell surface receptor signaling pathway	5/229	329/13928	0.632726	0.866758	0.852194	RchiOBHm_Chr6g0279501/RchiOBHm_Chr5g0083901/RchiOBHm_Chr4g0396201/RchiOBHm_Chr6g0248551/RchiOBHm_Chr6g0266181	5
GO:0048585	negative regulation of response to stimulus	5/229	352/13928	0.690886	0.888616	0.873685	RchiOBHm_Chr6g0251771/RchiOBHm_Chr3g0476321/RchiOBHm_Chr7g0194981/RchiOBHm_Chr5g0032721/RchiOBHm_Chr6g0281591	5
GO:0090558	plant epidermis development	5/229	352/13928	0.690886	0.888616	0.873685	RchiOBHm_Chr3g0493221/RchiOBHm_Chr5g0066071/RchiOBHm_Chr6g0311931/RchiOBHm_Chr6g0311681/RchiOBHm_Chr4g0440161	5
GO:1905393	plant organ formation	5/229	362/13928	0.71414	0.9032	0.888023	RchiOBHm_Chr3g0462891/RchiOBHm_Chr2g0174791/RchiOBHm_Chr2g0123341/RchiOBHm_Chr2g0129451/RchiOBHm_Chr2g0155421	5
GO:2000241	regulation of reproductive process	5/229	364/13928	0.71864	0.904866	0.889661	RchiOBHm_Chr7g0194981/RchiOBHm_Chr4g0444791/RchiOBHm_Chr5g0009331/RchiOBHm_Chr4g0396201/RchiOBHm_Chr7g0227261	5
GO:0048366	leaf development	5/229	379/13928	0.750799	0.908403	0.893139	RchiOBHm_Chr3g0466171/RchiOBHm_Chr3g0462491/RchiOBHm_Chr6g0311931/RchiOBHm_Chr6g0300381/RchiOBHm_Chr4g0440161	5
GO:0048468	cell development	5/229	428/13928	0.836833	0.935786	0.920062	RchiOBHm_Chr3g0493221/RchiOBHm_Chr5g0066071/RchiOBHm_Chr4g0396201/RchiOBHm_Chr6g0311681/RchiOBHm_Chr4g0440161	5
GO:0022622	root system development	5/229	482/13928	0.901942	0.965453	0.94923	RchiOBHm_Chr3g0493221/RchiOBHm_Chr4g0423331/RchiOBHm_Chr1g0359091/RchiOBHm_Chr3g0463191/RchiOBHm_Chr4g0440161	5
GO:0048364	root development	5/229	482/13928	0.901942	0.965453	0.94923	RchiOBHm_Chr3g0493221/RchiOBHm_Chr4g0423331/RchiOBHm_Chr1g0359091/RchiOBHm_Chr3g0463191/RchiOBHm_Chr4g0440161	5
GO:0042886	amide transport	5/229	490/13928	0.909375	0.967298	0.951044	RchiOBHm_Chr3g0476321/RchiOBHm_Chr1g0316911/RchiOBHm_Chr2g0161961/RchiOBHm_Chr4g0396201/RchiOBHm_Chr4g0438401	5
GO:1900055	regulation of leaf senescence	4/229	32/13928	0.00178324	0.155965	0.153344	RchiOBHm_Chr3g0460361/RchiOBHm_Chr1g0372441/RchiOBHm_Chr4g0444791/RchiOBHm_Chr1g0349431	4
GO:0018958	phenol-containing compound metabolic process	4/229	68/13928	0.0255678	0.644042	0.63322	RchiOBHm_Chr7g0199941/RchiOBHm_Chr2g0121051/RchiOBHm_Chr6g0248421/RchiOBHm_Chr4g0396201	4
GO:0000041	transition metal ion transport	4/229	74/13928	0.0335063	0.665052	0.653877	RchiOBHm_Chr2g0153481/RchiOBHm_Chr6g0310941/RchiOBHm_Chr6g0275791/RchiOBHm_Chr6g0310951	4
GO:2000024	regulation of leaf development	4/229	81/13928	0.0443934	0.730483	0.718208	RchiOBHm_Chr3g0460361/RchiOBHm_Chr1g0372441/RchiOBHm_Chr4g0444791/RchiOBHm_Chr1g0349431	4
GO:0007018	microtubule-based movement	4/229	88/13928	0.0570367	0.771146	0.758188	RchiOBHm_Chr7g0197631/RchiOBHm_Chr2g0106281/RchiOBHm_Chr4g0396201/RchiOBHm_Chr2g0109641	4
GO:0002253	activation of immune response	4/229	89/13928	0.058985	0.771146	0.758188	RchiOBHm_Chr3g0460361/RchiOBHm_Chr1g0372441/RchiOBHm_Chr5g0032721/RchiOBHm_Chr4g0396201	4
GO:0009624	response to nematode	4/229	96/13928	0.0735992	0.771146	0.758188	RchiOBHm_Chr5g0003801/RchiOBHm_Chr6g0310941/RchiOBHm_Chr6g0310951/RchiOBHm_Chr3g0463191	4
GO:0009867	jasmonic acid mediated signaling pathway	4/229	106/13928	0.0973324	0.771146	0.758188	RchiOBHm_Chr3g0460361/RchiOBHm_Chr1g0372441/RchiOBHm_Chr6g0311421/RchiOBHm_Chr5g0032721	4
GO:1902275	regulation of chromatin organization	4/229	110/13928	0.107714	0.771146	0.758188	RchiOBHm_Chr4g0429571/RchiOBHm_Chr7g0235781/RchiOBHm_Chr4g0440161/RchiOBHm_Chr6g0248801	4
GO:0071395	cellular response to jasmonic acid stimulus	4/229	112/13928	0.113086	0.771146	0.758188	RchiOBHm_Chr3g0460361/RchiOBHm_Chr1g0372441/RchiOBHm_Chr6g0311421/RchiOBHm_Chr5g0032721	4
GO:0034219	carbohydrate transmembrane transport	4/229	114/13928	0.118574	0.771146	0.758188	RchiOBHm_Chr5g0003801/RchiOBHm_Chr7g0212851/RchiOBHm_Chr2g0101981/RchiOBHm_Chr4g0429511	4
GO:0008643	carbohydrate transport	4/229	119/13928	0.132784	0.771146	0.758188	RchiOBHm_Chr5g0003801/RchiOBHm_Chr7g0212851/RchiOBHm_Chr2g0101981/RchiOBHm_Chr4g0429511	4
GO:0033692	cellular polysaccharide biosynthetic process	4/229	122/13928	0.141631	0.771146	0.758188	RchiOBHm_Chr3g0462711/RchiOBHm_Chr6g0300381/RchiOBHm_Chr3g0468931/RchiOBHm_Chr5g0011441	4
GO:0000281	mitotic cytokinesis	4/229	127/13928	0.156877	0.771146	0.758188	RchiOBHm_Chr2g0106281/RchiOBHm_Chr4g0396201/RchiOBHm_Chr5g0011441/RchiOBHm_Chr4g0440161	4
GO:0006873	cellular ion homeostasis	4/229	127/13928	0.156877	0.771146	0.758188	RchiOBHm_Chr1g0379571/RchiOBHm_Chr6g0275791/RchiOBHm_Chr4g0418311/RchiOBHm_Chr3g0463191	4
GO:0010029	regulation of seed germination	4/229	127/13928	0.156877	0.771146	0.758188	RchiOBHm_Chr7g0194981/RchiOBHm_Chr6g0291561/RchiOBHm_Chr6g0248421/RchiOBHm_Chr1g0349431	4
GO:0000209	protein polyubiquitination	4/229	128/13928	0.159998	0.771146	0.758188	RchiOBHm_Chr4g0423331/RchiOBHm_Chr5g0066071/RchiOBHm_Chr6g0254281/RchiOBHm_Chr5g0044711	4
GO:0010087	phloem or xylem histogenesis	4/229	129/13928	0.163141	0.771146	0.758188	RchiOBHm_Chr7g0204611/RchiOBHm_Chr6g0311931/RchiOBHm_Chr2g0095581/RchiOBHm_Chr1g0373631	4
GO:1900140	regulation of seedling development	4/229	131/13928	0.169494	0.771146	0.758188	RchiOBHm_Chr7g0194981/RchiOBHm_Chr6g0291561/RchiOBHm_Chr6g0248421/RchiOBHm_Chr1g0349431	4
GO:0061640	cytoskeleton-dependent cytokinesis	4/229	132/13928	0.172703	0.771146	0.758188	RchiOBHm_Chr2g0106281/RchiOBHm_Chr4g0396201/RchiOBHm_Chr5g0011441/RchiOBHm_Chr4g0440161	4
GO:0016054	organic acid catabolic process	4/229	133/13928	0.175933	0.771146	0.758188	RchiOBHm_Chr1g0357091/RchiOBHm_Chr1g0357151/RchiOBHm_Chr1g0357121/RchiOBHm_Chr7g0215351	4
GO:0046395	carboxylic acid catabolic process	4/229	133/13928	0.175933	0.771146	0.758188	RchiOBHm_Chr1g0357091/RchiOBHm_Chr1g0357151/RchiOBHm_Chr1g0357121/RchiOBHm_Chr7g0215351	4
GO:0000910	cytokinesis	4/229	134/13928	0.179184	0.771146	0.758188	RchiOBHm_Chr2g0106281/RchiOBHm_Chr4g0396201/RchiOBHm_Chr5g0011441/RchiOBHm_Chr4g0440161	4
GO:0050778	positive regulation of immune response	4/229	138/13928	0.192385	0.771146	0.758188	RchiOBHm_Chr3g0460361/RchiOBHm_Chr1g0372441/RchiOBHm_Chr5g0032721/RchiOBHm_Chr4g0396201	4
GO:0002252	immune effector process	4/229	144/13928	0.212731	0.771146	0.758188	RchiOBHm_Chr3g0460361/RchiOBHm_Chr1g0372441/RchiOBHm_Chr5g0032721/RchiOBHm_Chr4g0396201	4
GO:0002684	positive regulation of immune system process	4/229	144/13928	0.212731	0.771146	0.758188	RchiOBHm_Chr3g0460361/RchiOBHm_Chr1g0372441/RchiOBHm_Chr5g0032721/RchiOBHm_Chr4g0396201	4
GO:0034637	cellular carbohydrate biosynthetic process	4/229	146/13928	0.219645	0.771146	0.758188	RchiOBHm_Chr3g0462711/RchiOBHm_Chr6g0300381/RchiOBHm_Chr3g0468931/RchiOBHm_Chr5g0011441	4
GO:0031349	positive regulation of defense response	4/229	147/13928	0.223124	0.771146	0.758188	RchiOBHm_Chr3g0460361/RchiOBHm_Chr1g0372441/RchiOBHm_Chr5g0032721/RchiOBHm_Chr7g0191971	4
GO:0055082	cellular chemical homeostasis	4/229	151/13928	0.237181	0.771146	0.758188	RchiOBHm_Chr1g0379571/RchiOBHm_Chr6g0275791/RchiOBHm_Chr4g0418311/RchiOBHm_Chr3g0463191	4
GO:0009739	response to gibberellin	4/229	162/13928	0.276809	0.771146	0.758188	RchiOBHm_Chr1g0355231/RchiOBHm_Chr7g0181391/RchiOBHm_Chr3g0464521/RchiOBHm_Chr6g0308731	4
GO:0008202	steroid metabolic process	4/229	164/13928	0.284136	0.771146	0.758188	RchiOBHm_Chr6g0281291/RchiOBHm_Chr6g0281411/RchiOBHm_Chr1g0377591/RchiOBHm_Chr7g0215351	4
GO:2000280	regulation of root development	4/229	167/13928	0.295179	0.771146	0.758188	RchiOBHm_Chr6g0294441/RchiOBHm_Chr3g0459001/RchiOBHm_Chr1g0366121/RchiOBHm_Chr4g0440161	4
GO:0030162	regulation of proteolysis	4/229	170/13928	0.306277	0.771146	0.758188	RchiOBHm_Chr5g0044711/RchiOBHm_Chr5g0039711/RchiOBHm_Chr2g0136011/RchiOBHm_Chr2g0175451	4
GO:0071695	anatomical structure maturation	4/229	170/13928	0.306277	0.771146	0.758188	RchiOBHm_Chr3g0493221/RchiOBHm_Chr6g0288001/RchiOBHm_Chr7g0194981/RchiOBHm_Chr4g0396201	4
GO:0016114	terpenoid biosynthetic process	4/229	172/13928	0.3137	0.771146	0.758188	RchiOBHm_Chr5g0004711/RchiOBHm_Chr6g0281291/RchiOBHm_Chr6g0281411/RchiOBHm_Chr1g0355231	4
GO:0033044	regulation of chromosome organization	4/229	179/13928	0.339793	0.771146	0.758188	RchiOBHm_Chr4g0429571/RchiOBHm_Chr7g0235781/RchiOBHm_Chr4g0440161/RchiOBHm_Chr6g0248801	4
GO:0031669	cellular response to nutrient levels	4/229	185/13928	0.362221	0.781071	0.767946	RchiOBHm_Chr2g0128811/RchiOBHm_Chr3g0454221/RchiOBHm_Chr4g0396201/RchiOBHm_Chr5g0002561	4
GO:0051093	negative regulation of developmental process	4/229	186/13928	0.365959	0.781071	0.767946	RchiOBHm_Chr2g0128811/RchiOBHm_Chr3g0460361/RchiOBHm_Chr1g0372441/RchiOBHm_Chr4g0444791	4
GO:0044282	small molecule catabolic process	4/229	193/13928	0.39208	0.786432	0.773217	RchiOBHm_Chr1g0357091/RchiOBHm_Chr1g0357151/RchiOBHm_Chr1g0357121/RchiOBHm_Chr7g0215351	4
GO:0021700	developmental maturation	4/229	197/13928	0.406944	0.794058	0.780716	RchiOBHm_Chr3g0493221/RchiOBHm_Chr6g0288001/RchiOBHm_Chr7g0194981/RchiOBHm_Chr4g0396201	4
GO:0045088	regulation of innate immune response	4/229	198/13928	0.41065	0.794058	0.780716	RchiOBHm_Chr3g0460361/RchiOBHm_Chr1g0372441/RchiOBHm_Chr5g0032721/RchiOBHm_Chr6g0296071	4
GO:0019953	sexual reproduction	4/229	202/13928	0.425424	0.796657	0.783271	RchiOBHm_Chr4g0425711/RchiOBHm_Chr4g0396201/RchiOBHm_Chr5g0015771/RchiOBHm_Chr4g0440161	4
GO:0008299	isoprenoid biosynthetic process	4/229	207/13928	0.44376	0.799912	0.786471	RchiOBHm_Chr5g0004711/RchiOBHm_Chr6g0281291/RchiOBHm_Chr6g0281411/RchiOBHm_Chr1g0355231	4
GO:0019725	cellular homeostasis	4/229	219/13928	0.486989	0.812415	0.798764	RchiOBHm_Chr1g0379571/RchiOBHm_Chr6g0275791/RchiOBHm_Chr4g0418311/RchiOBHm_Chr3g0463191	4
GO:0031667	response to nutrient levels	4/229	224/13928	0.504607	0.816129	0.802415	RchiOBHm_Chr2g0128811/RchiOBHm_Chr3g0454221/RchiOBHm_Chr4g0396201/RchiOBHm_Chr5g0002561	4
GO:0044087	regulation of cellular component biogenesis	4/229	226/13928	0.511581	0.81925	0.805484	RchiOBHm_Chr6g0254281/RchiOBHm_Chr5g0009331/RchiOBHm_Chr4g0396201/RchiOBHm_Chr5g0039711	4
GO:0010941	regulation of cell death	4/229	227/13928	0.515051	0.820878	0.807085	RchiOBHm_Chr5g0037701/RchiOBHm_Chr5g0037251/RchiOBHm_Chr7g0191971/RchiOBHm_Chr6g0281591	4
GO:0044703	multi-organism reproductive process	4/229	238/13928	0.552443	0.837345	0.823275	RchiOBHm_Chr4g0425711/RchiOBHm_Chr4g0396201/RchiOBHm_Chr5g0015771/RchiOBHm_Chr4g0440161	4
GO:0009735	response to cytokinin	4/229	249/13928	0.588272	0.852058	0.837741	RchiOBHm_Chr6g0288001/RchiOBHm_Chr3g0464521/RchiOBHm_Chr7g0239491/RchiOBHm_Chr2g0119681	4
GO:0000302	response to reactive oxygen species	4/229	266/13928	0.640233	0.869707	0.855093	RchiOBHm_Chr7g0204611/RchiOBHm_Chr7g0217701/RchiOBHm_Chr7g0190421/RchiOBHm_Chr6g0248421	4
GO:0032270	positive regulation of cellular protein metabolic process	4/229	277/13928	0.671503	0.880701	0.865903	RchiOBHm_Chr7g0235781/RchiOBHm_Chr5g0044711/RchiOBHm_Chr5g0039711/RchiOBHm_Chr4g0440161	4
GO:0050801	ion homeostasis	4/229	283/13928	0.687756	0.887627	0.872712	RchiOBHm_Chr1g0379571/RchiOBHm_Chr6g0275791/RchiOBHm_Chr4g0418311/RchiOBHm_Chr3g0463191	4
GO:0051247	positive regulation of protein metabolic process	4/229	306/13928	0.744768	0.907905	0.892649	RchiOBHm_Chr7g0235781/RchiOBHm_Chr5g0044711/RchiOBHm_Chr5g0039711/RchiOBHm_Chr4g0440161	4
GO:0016049	cell growth	4/229	373/13928	0.865919	0.948507	0.932569	RchiOBHm_Chr3g0493221/RchiOBHm_Chr5g0066071/RchiOBHm_Chr4g0396201/RchiOBHm_Chr4g0426531	4
GO:0055086	nucleobase-containing small molecule metabolic process	4/229	389/13928	0.886264	0.957963	0.941866	RchiOBHm_Chr5g0044071/RchiOBHm_Chr5g0043321/RchiOBHm_Chr4g0438401/RchiOBHm_Chr2g0165161	4
GO:0048589	developmental growth	4/229	406/13928	0.904894	0.966978	0.950729	RchiOBHm_Chr3g0493221/RchiOBHm_Chr5g0066071/RchiOBHm_Chr4g0444791/RchiOBHm_Chr4g0396201	4
GO:0006520	cellular amino acid metabolic process	4/229	416/13928	0.914551	0.967298	0.951044	RchiOBHm_Chr1g0357091/RchiOBHm_Chr6g0248421/RchiOBHm_Chr1g0357151/RchiOBHm_Chr1g0357121	4
GO:0016192	vesicle-mediated transport	4/229	440/13928	0.934264	0.975444	0.959053	RchiOBHm_Chr3g0476321/RchiOBHm_Chr5g0062431/RchiOBHm_Chr2g0106281/RchiOBHm_Chr4g0396201	4
GO:0032989	cellular component morphogenesis	4/229	440/13928	0.934264	0.975444	0.959053	RchiOBHm_Chr5g0066071/RchiOBHm_Chr4g0396201/RchiOBHm_Chr6g0311681/RchiOBHm_Chr7g0202371	4
GO:0051186	obsolete cofactor metabolic process	4/229	440/13928	0.934264	0.975444	0.959053	RchiOBHm_Chr5g0044071/RchiOBHm_Chr5g0043321/RchiOBHm_Chr3g0464521/RchiOBHm_Chr6g0246081	4
GO:0015031	protein transport	4/229	446/13928	0.938504	0.977179	0.960759	RchiOBHm_Chr3g0476321/RchiOBHm_Chr1g0316911/RchiOBHm_Chr2g0161961/RchiOBHm_Chr4g0396201	4
GO:0035556	intracellular signal transduction	4/229	476/13928	0.956216	0.986553	0.969975	RchiOBHm_Chr7g0204611/RchiOBHm_Chr5g0032721/RchiOBHm_Chr7g0193661/RchiOBHm_Chr5g0061451	4
GO:0015833	peptide transport	4/229	477/13928	0.956716	0.986553	0.969975	RchiOBHm_Chr3g0476321/RchiOBHm_Chr1g0316911/RchiOBHm_Chr2g0161961/RchiOBHm_Chr4g0396201	4
GO:0006518	peptide metabolic process	4/229	485/13928	0.960535	0.986553	0.969975	RchiOBHm_Chr3g0464521/RchiOBHm_Chr3g0481141/RchiOBHm_Chr1g0383121/RchiOBHm_Chr2g0085551	4
GO:0045184	establishment of protein localization	4/229	490/13928	0.962762	0.986553	0.969975	RchiOBHm_Chr3g0476321/RchiOBHm_Chr1g0316911/RchiOBHm_Chr2g0161961/RchiOBHm_Chr4g0396201	4
GO:0006573	valine metabolic process	3/229	13/13928	0.00111067	0.149807	0.14729	RchiOBHm_Chr1g0357091/RchiOBHm_Chr1g0357151/RchiOBHm_Chr1g0357121	3
GO:1900056	negative regulation of leaf senescence	3/229	14/13928	0.00139651	0.155965	0.153344	RchiOBHm_Chr3g0460361/RchiOBHm_Chr1g0372441/RchiOBHm_Chr4g0444791	3
GO:1905622	negative regulation of leaf development	3/229	15/13928	0.00172457	0.155965	0.153344	RchiOBHm_Chr3g0460361/RchiOBHm_Chr1g0372441/RchiOBHm_Chr4g0444791	3
GO:0009083	branched-chain amino acid catabolic process	3/229	17/13928	0.00251563	0.178767	0.175763	RchiOBHm_Chr1g0357091/RchiOBHm_Chr1g0357151/RchiOBHm_Chr1g0357121	3
GO:0034755	iron ion transmembrane transport	3/229	17/13928	0.00251563	0.178767	0.175763	RchiOBHm_Chr6g0310941/RchiOBHm_Chr6g0275791/RchiOBHm_Chr6g0310951	3
GO:0009864	induced systemic resistance, jasmonic acid mediated signaling pathway	3/229	20/13928	0.00406699	0.27201	0.267439	RchiOBHm_Chr3g0460361/RchiOBHm_Chr1g0372441/RchiOBHm_Chr5g0032721	3
GO:0006826	iron ion transport	3/229	23/13928	0.00609337	0.3657	0.359555	RchiOBHm_Chr6g0310941/RchiOBHm_Chr6g0275791/RchiOBHm_Chr6g0310951	3
GO:0045492	xylan biosynthetic process	3/229	24/13928	0.00688042	0.391152	0.384579	RchiOBHm_Chr3g0462711/RchiOBHm_Chr6g0300381/RchiOBHm_Chr3g0468931	3
GO:0071577	zinc ion transmembrane transport	3/229	26/13928	0.00862824	0.445923	0.43843	RchiOBHm_Chr2g0153481/RchiOBHm_Chr6g0310941/RchiOBHm_Chr6g0310951	3
GO:0009081	branched-chain amino acid metabolic process	3/229	30/13928	0.0128415	0.476999	0.468984	RchiOBHm_Chr1g0357091/RchiOBHm_Chr1g0357151/RchiOBHm_Chr1g0357121	3
GO:0048278	vesicle docking	3/229	31/13928	0.014048	0.484018	0.475885	RchiOBHm_Chr3g0476321/RchiOBHm_Chr5g0062431/RchiOBHm_Chr4g0396201	3
GO:0009682	induced systemic resistance	3/229	32/13928	0.0153168	0.501023	0.492604	RchiOBHm_Chr3g0460361/RchiOBHm_Chr1g0372441/RchiOBHm_Chr5g0032721	3
GO:0022406	membrane docking	3/229	34/13928	0.0180423	0.515605	0.506941	RchiOBHm_Chr3g0476321/RchiOBHm_Chr5g0062431/RchiOBHm_Chr4g0396201	3
GO:0140056	organelle localization by membrane tethering	3/229	34/13928	0.0180423	0.515605	0.506941	RchiOBHm_Chr3g0476321/RchiOBHm_Chr5g0062431/RchiOBHm_Chr4g0396201	3
GO:0006829	zinc ion transport	3/229	35/13928	0.0194996	0.515605	0.506941	RchiOBHm_Chr2g0153481/RchiOBHm_Chr6g0310941/RchiOBHm_Chr6g0310951	3
GO:0046189	phenol-containing compound biosynthetic process	3/229	35/13928	0.0194996	0.515605	0.506941	RchiOBHm_Chr7g0199941/RchiOBHm_Chr2g0121051/RchiOBHm_Chr4g0396201	3
GO:0045491	xylan metabolic process	3/229	37/13928	0.0226036	0.584098	0.574283	RchiOBHm_Chr3g0462711/RchiOBHm_Chr6g0300381/RchiOBHm_Chr3g0468931	3
GO:1905269	positive regulation of chromatin organization	3/229	41/13928	0.02957	0.664131	0.652972	RchiOBHm_Chr7g0235781/RchiOBHm_Chr4g0440161/RchiOBHm_Chr6g0248801	3
GO:0009834	plant-type secondary cell wall biogenesis	3/229	43/13928	0.0334304	0.665052	0.653877	RchiOBHm_Chr7g0187451/RchiOBHm_Chr3g0468931/RchiOBHm_Chr5g0011441	3
GO:1901606	alpha-amino acid catabolic process	3/229	45/13928	0.0375395	0.72343	0.711274	RchiOBHm_Chr1g0357091/RchiOBHm_Chr1g0357151/RchiOBHm_Chr1g0357121	3
GO:0070592	cell wall polysaccharide biosynthetic process	3/229	46/13928	0.0396864	0.727798	0.715569	RchiOBHm_Chr3g0462711/RchiOBHm_Chr6g0300381/RchiOBHm_Chr3g0468931	3
GO:1902850	microtubule cytoskeleton organization involved in mitosis	3/229	46/13928	0.0396864	0.727798	0.715569	RchiOBHm_Chr2g0106281/RchiOBHm_Chr7g0230201/RchiOBHm_Chr4g0396201	3
GO:0010410	hemicellulose metabolic process	3/229	50/13928	0.0488799	0.730483	0.718208	RchiOBHm_Chr3g0462711/RchiOBHm_Chr6g0300381/RchiOBHm_Chr3g0468931	3
GO:0044038	cell wall macromolecule biosynthetic process	3/229	50/13928	0.0488799	0.730483	0.718208	RchiOBHm_Chr3g0462711/RchiOBHm_Chr6g0300381/RchiOBHm_Chr3g0468931	3
GO:0070589	cellular component macromolecule biosynthetic process	3/229	50/13928	0.0488799	0.730483	0.718208	RchiOBHm_Chr3g0462711/RchiOBHm_Chr6g0300381/RchiOBHm_Chr3g0468931	3
GO:0046916	cellular transition metal ion homeostasis	3/229	51/13928	0.0513271	0.738721	0.726308	RchiOBHm_Chr6g0275791/RchiOBHm_Chr4g0418311/RchiOBHm_Chr3g0463191	3
GO:0009063	cellular amino acid catabolic process	3/229	52/13928	0.0538327	0.755652	0.742955	RchiOBHm_Chr1g0357091/RchiOBHm_Chr1g0357151/RchiOBHm_Chr1g0357121	3
GO:0034605	cellular response to heat	3/229	52/13928	0.0538327	0.755652	0.742955	RchiOBHm_Chr7g0212911/RchiOBHm_Chr3g0461691/RchiOBHm_Chr6g0311931	3
GO:2001252	positive regulation of chromosome organization	3/229	63/13928	0.0850542	0.771146	0.758188	RchiOBHm_Chr7g0235781/RchiOBHm_Chr4g0440161/RchiOBHm_Chr6g0248801	3
GO:0009813	flavonoid biosynthetic process	3/229	65/13928	0.0914055	0.771146	0.758188	RchiOBHm_Chr1g0316461/RchiOBHm_Chr7g0199941/RchiOBHm_Chr6g0301421	3
GO:0009809	lignin biosynthetic process	3/229	67/13928	0.0979479	0.771146	0.758188	RchiOBHm_Chr2g0112481/RchiOBHm_Chr2g0121051/RchiOBHm_Chr2g0119681	3
GO:0120036	plasma membrane bounded cell projection organization	3/229	68/13928	0.101288	0.771146	0.758188	RchiOBHm_Chr4g0396201/RchiOBHm_Chr5g0015771/RchiOBHm_Chr2g0109641	3
GO:0030030	cell projection organization	3/229	70/13928	0.108104	0.771146	0.758188	RchiOBHm_Chr4g0396201/RchiOBHm_Chr5g0015771/RchiOBHm_Chr2g0109641	3
GO:0006694	steroid biosynthetic process	3/229	71/13928	0.111577	0.771146	0.758188	RchiOBHm_Chr6g0281291/RchiOBHm_Chr6g0281411/RchiOBHm_Chr7g0215351	3
GO:0009808	lignin metabolic process	3/229	74/13928	0.122248	0.771146	0.758188	RchiOBHm_Chr2g0112481/RchiOBHm_Chr2g0121051/RchiOBHm_Chr2g0119681	3
GO:0009606	tropism	3/229	75/13928	0.125885	0.771146	0.758188	RchiOBHm_Chr2g0128811/RchiOBHm_Chr1g0345191/RchiOBHm_Chr3g0454371	3
GO:0055076	transition metal ion homeostasis	3/229	75/13928	0.125885	0.771146	0.758188	RchiOBHm_Chr6g0275791/RchiOBHm_Chr4g0418311/RchiOBHm_Chr3g0463191	3
GO:0006722	triterpenoid metabolic process	3/229	78/13928	0.137025	0.771146	0.758188	RchiOBHm_Chr6g0281291/RchiOBHm_Chr6g0281411/RchiOBHm_Chr5g0036731	3
GO:0006875	cellular metal ion homeostasis	3/229	79/13928	0.140811	0.771146	0.758188	RchiOBHm_Chr6g0275791/RchiOBHm_Chr4g0418311/RchiOBHm_Chr3g0463191	3
GO:0009812	flavonoid metabolic process	3/229	81/13928	0.148488	0.771146	0.758188	RchiOBHm_Chr1g0316461/RchiOBHm_Chr7g0199941/RchiOBHm_Chr6g0301421	3
GO:0002218	activation of innate immune response	3/229	82/13928	0.152377	0.771146	0.758188	RchiOBHm_Chr3g0460361/RchiOBHm_Chr1g0372441/RchiOBHm_Chr5g0032721	3
GO:0006833	water transport	3/229	82/13928	0.152377	0.771146	0.758188	RchiOBHm_Chr3g0476321/RchiOBHm_Chr6g0311931/RchiOBHm_Chr2g0139491	3
GO:0042044	fluid transport	3/229	82/13928	0.152377	0.771146	0.758188	RchiOBHm_Chr3g0476321/RchiOBHm_Chr6g0311931/RchiOBHm_Chr2g0139491	3
GO:0140014	mitotic nuclear division	3/229	83/13928	0.156297	0.771146	0.758188	RchiOBHm_Chr2g0106281/RchiOBHm_Chr7g0230201/RchiOBHm_Chr2g0109641	3
GO:0010942	positive regulation of cell death	3/229	85/13928	0.164231	0.771146	0.758188	RchiOBHm_Chr5g0037701/RchiOBHm_Chr5g0037251/RchiOBHm_Chr7g0191971	3
GO:0009914	hormone transport	3/229	86/13928	0.168243	0.771146	0.758188	RchiOBHm_Chr7g0239491/RchiOBHm_Chr4g0396201/RchiOBHm_Chr4g0440161	3
GO:0010119	regulation of stomatal movement	3/229	87/13928	0.172283	0.771146	0.758188	RchiOBHm_Chr3g0476321/RchiOBHm_Chr5g0056891/RchiOBHm_Chr6g0303711	3
GO:0010383	cell wall polysaccharide metabolic process	3/229	87/13928	0.172283	0.771146	0.758188	RchiOBHm_Chr3g0462711/RchiOBHm_Chr6g0300381/RchiOBHm_Chr3g0468931	3
GO:0016125	sterol metabolic process	3/229	87/13928	0.172283	0.771146	0.758188	RchiOBHm_Chr6g0281291/RchiOBHm_Chr6g0281411/RchiOBHm_Chr7g0215351	3
GO:1901568	fatty acid derivative metabolic process	3/229	87/13928	0.172283	0.771146	0.758188	RchiOBHm_Chr5g0044071/RchiOBHm_Chr5g0043321/RchiOBHm_Chr2g0166231	3
GO:0061136	regulation of proteasomal protein catabolic process	3/229	91/13928	0.188709	0.771146	0.758188	RchiOBHm_Chr5g0044711/RchiOBHm_Chr5g0039711/RchiOBHm_Chr2g0136011	3
GO:1903050	regulation of proteolysis involved in cellular protein catabolic process	3/229	91/13928	0.188709	0.771146	0.758188	RchiOBHm_Chr5g0044711/RchiOBHm_Chr5g0039711/RchiOBHm_Chr2g0136011	3
GO:1903362	regulation of cellular protein catabolic process	3/229	93/13928	0.197069	0.771146	0.758188	RchiOBHm_Chr5g0044711/RchiOBHm_Chr5g0039711/RchiOBHm_Chr2g0136011	3
GO:0060968	obsolete regulation of gene silencing	3/229	96/13928	0.209773	0.771146	0.758188	RchiOBHm_Chr4g0429571/RchiOBHm_Chr2g0166231/RchiOBHm_Chr6g0248801	3
GO:0006887	exocytosis	3/229	99/13928	0.222653	0.771146	0.758188	RchiOBHm_Chr3g0476321/RchiOBHm_Chr5g0062431/RchiOBHm_Chr4g0396201	3
GO:0046148	pigment biosynthetic process	3/229	100/13928	0.226982	0.771146	0.758188	RchiOBHm_Chr7g0199941/RchiOBHm_Chr4g0396201/RchiOBHm_Chr6g0301421	3
GO:0015698	inorganic anion transport	3/229	102/13928	0.235686	0.771146	0.758188	RchiOBHm_Chr2g0128811/RchiOBHm_Chr1g0379571/RchiOBHm_Chr7g0216601	3
GO:0005996	monosaccharide metabolic process	3/229	103/13928	0.240061	0.771146	0.758188	RchiOBHm_Chr2g0099201/RchiOBHm_Chr6g0246081/RchiOBHm_Chr2g0165161	3
GO:0090626	plant epidermis morphogenesis	3/229	103/13928	0.240061	0.771146	0.758188	RchiOBHm_Chr6g0311931/RchiOBHm_Chr6g0311681/RchiOBHm_Chr4g0440161	3
GO:0009738	abscisic acid-activated signaling pathway	3/229	105/13928	0.24885	0.771146	0.758188	RchiOBHm_Chr5g0070291/RchiOBHm_Chr6g0291561/RchiOBHm_Chr5g0061451	3
GO:0044036	cell wall macromolecule metabolic process	3/229	108/13928	0.262123	0.771146	0.758188	RchiOBHm_Chr3g0462711/RchiOBHm_Chr6g0300381/RchiOBHm_Chr3g0468931	3
GO:0040011	locomotion	3/229	109/13928	0.266567	0.771146	0.758188	RchiOBHm_Chr4g0396201/RchiOBHm_Chr2g0136011/RchiOBHm_Chr5g0061451	3
GO:0044089	positive regulation of cellular component biogenesis	3/229	113/13928	0.284429	0.771146	0.758188	RchiOBHm_Chr6g0254281/RchiOBHm_Chr4g0396201/RchiOBHm_Chr5g0039711	3
GO:0030003	cellular cation homeostasis	3/229	117/13928	0.302389	0.771146	0.758188	RchiOBHm_Chr6g0275791/RchiOBHm_Chr4g0418311/RchiOBHm_Chr3g0463191	3
GO:0032940	secretion by cell	3/229	117/13928	0.302389	0.771146	0.758188	RchiOBHm_Chr3g0476321/RchiOBHm_Chr5g0062431/RchiOBHm_Chr4g0396201	3
GO:0042440	pigment metabolic process	3/229	120/13928	0.315897	0.771146	0.758188	RchiOBHm_Chr7g0199941/RchiOBHm_Chr4g0396201/RchiOBHm_Chr6g0301421	3
GO:0010638	positive regulation of organelle organization	3/229	121/13928	0.320403	0.771146	0.758188	RchiOBHm_Chr7g0235781/RchiOBHm_Chr4g0440161/RchiOBHm_Chr6g0248801	3
GO:0045089	positive regulation of innate immune response	3/229	121/13928	0.320403	0.771146	0.758188	RchiOBHm_Chr3g0460361/RchiOBHm_Chr1g0372441/RchiOBHm_Chr5g0032721	3
GO:0046903	secretion	3/229	123/13928	0.329417	0.771146	0.758188	RchiOBHm_Chr3g0476321/RchiOBHm_Chr5g0062431/RchiOBHm_Chr4g0396201	3
GO:0048582	positive regulation of post-embryonic development	3/229	124/13928	0.333923	0.771146	0.758188	RchiOBHm_Chr7g0194981/RchiOBHm_Chr6g0248421/RchiOBHm_Chr4g0440161	3
GO:0042176	regulation of protein catabolic process	3/229	126/13928	0.342932	0.775149	0.762124	RchiOBHm_Chr5g0044711/RchiOBHm_Chr5g0039711/RchiOBHm_Chr2g0136011	3
GO:0097435	supramolecular fiber organization	3/229	130/13928	0.360918	0.781071	0.767946	RchiOBHm_Chr4g0396201/RchiOBHm_Chr7g0212351/RchiOBHm_Chr2g0109641	3
GO:1902600	proton transmembrane transport	3/229	140/13928	0.405494	0.794058	0.780716	RchiOBHm_Chr2g0101981/RchiOBHm_Chr3g0463191/RchiOBHm_Chr4g0438401	3
GO:0051640	organelle localization	3/229	143/13928	0.418704	0.796657	0.783271	RchiOBHm_Chr3g0476321/RchiOBHm_Chr5g0062431/RchiOBHm_Chr4g0396201	3
GO:0010228	vegetative to reproductive phase transition of meristem	3/229	144/13928	0.423086	0.796657	0.783271	RchiOBHm_Chr2g0112481/RchiOBHm_Chr4g0440871/RchiOBHm_Chr6g0291561	3
GO:0010564	regulation of cell cycle process	3/229	145/13928	0.427457	0.796657	0.783271	RchiOBHm_Chr5g0009331/RchiOBHm_Chr4g0396201/RchiOBHm_Chr4g0440161	3
GO:0071236	cellular response to antibiotic	3/229	152/13928	0.457712	0.799912	0.786471	RchiOBHm_Chr3g0460361/RchiOBHm_Chr1g0372441/RchiOBHm_Chr6g0248421	3
GO:0055065	metal ion homeostasis	3/229	169/13928	0.528115	0.825145	0.811279	RchiOBHm_Chr6g0275791/RchiOBHm_Chr4g0418311/RchiOBHm_Chr3g0463191	3
GO:1903825	organic acid transmembrane transport	3/229	170/13928	0.5321	0.825145	0.811279	RchiOBHm_Chr5g0003801/RchiOBHm_Chr7g0212851/RchiOBHm_Chr1g0371471	3
GO:1905039	carboxylic acid transmembrane transport	3/229	170/13928	0.5321	0.825145	0.811279	RchiOBHm_Chr5g0003801/RchiOBHm_Chr7g0212851/RchiOBHm_Chr1g0371471	3
GO:0051241	negative regulation of multicellular organismal process	3/229	176/13928	0.55561	0.837345	0.823275	RchiOBHm_Chr3g0460361/RchiOBHm_Chr1g0372441/RchiOBHm_Chr4g0444791	3
GO:0015849	organic acid transport	3/229	180/13928	0.570888	0.842521	0.828364	RchiOBHm_Chr5g0003801/RchiOBHm_Chr7g0212851/RchiOBHm_Chr1g0371471	3
GO:0046942	carboxylic acid transport	3/229	180/13928	0.570888	0.842521	0.828364	RchiOBHm_Chr5g0003801/RchiOBHm_Chr7g0212851/RchiOBHm_Chr1g0371471	3
GO:0051052	regulation of DNA metabolic process	3/229	184/13928	0.58584	0.849618	0.835341	RchiOBHm_Chr4g0429571/RchiOBHm_Chr4g0440161/RchiOBHm_Chr6g0248801	3
GO:0071214	cellular response to abiotic stimulus	3/229	187/13928	0.596835	0.852423	0.838099	RchiOBHm_Chr2g0128811/RchiOBHm_Chr6g0254281/RchiOBHm_Chr6g0248421	3
GO:0104004	cellular response to environmental stimulus	3/229	187/13928	0.596835	0.852423	0.838099	RchiOBHm_Chr2g0128811/RchiOBHm_Chr6g0254281/RchiOBHm_Chr6g0248421	3
GO:0009968	negative regulation of signal transduction	3/229	207/13928	0.665177	0.877515	0.86277	RchiOBHm_Chr6g0251771/RchiOBHm_Chr7g0194981/RchiOBHm_Chr5g0032721	3
GO:0070925	organelle assembly	3/229	207/13928	0.665177	0.877515	0.86277	RchiOBHm_Chr2g0106281/RchiOBHm_Chr7g0230201/RchiOBHm_Chr5g0015771	3
GO:0000280	nuclear division	3/229	209/13928	0.671528	0.880701	0.865903	RchiOBHm_Chr2g0106281/RchiOBHm_Chr7g0230201/RchiOBHm_Chr2g0109641	3
GO:0010648	negative regulation of cell communication	3/229	212/13928	0.680891	0.886635	0.871737	RchiOBHm_Chr6g0251771/RchiOBHm_Chr7g0194981/RchiOBHm_Chr5g0032721	3
GO:0023057	negative regulation of signaling	3/229	212/13928	0.680891	0.886635	0.871737	RchiOBHm_Chr6g0251771/RchiOBHm_Chr7g0194981/RchiOBHm_Chr5g0032721	3
GO:0055080	cation homeostasis	3/229	223/13928	0.713527	0.9032	0.888023	RchiOBHm_Chr6g0275791/RchiOBHm_Chr4g0418311/RchiOBHm_Chr3g0463191	3
GO:0031329	regulation of cellular catabolic process	3/229	229/13928	0.730219	0.906081	0.890855	RchiOBHm_Chr5g0044711/RchiOBHm_Chr5g0039711/RchiOBHm_Chr2g0136011	3
GO:0090696	post-embryonic plant organ development	3/229	229/13928	0.730219	0.906081	0.890855	RchiOBHm_Chr1g0359091/RchiOBHm_Chr7g0226621/RchiOBHm_Chr4g0440161	3
GO:0098771	inorganic ion homeostasis	3/229	233/13928	0.740919	0.907905	0.892649	RchiOBHm_Chr6g0275791/RchiOBHm_Chr4g0418311/RchiOBHm_Chr3g0463191	3
GO:0009723	response to ethylene	3/229	234/13928	0.743541	0.907905	0.892649	RchiOBHm_Chr7g0204611/RchiOBHm_Chr5g0032721/RchiOBHm_Chr6g0308731	3
GO:0000904	cell morphogenesis involved in differentiation	3/229	236/13928	0.748723	0.907905	0.892649	RchiOBHm_Chr5g0066071/RchiOBHm_Chr4g0396201/RchiOBHm_Chr6g0311681	3
GO:0006732	obsolete coenzyme metabolic process	3/229	242/13928	0.763767	0.911369	0.896055	RchiOBHm_Chr5g0044071/RchiOBHm_Chr5g0043321/RchiOBHm_Chr6g0246081	3
GO:0051049	regulation of transport	3/229	245/13928	0.771012	0.914819	0.899447	RchiOBHm_Chr4g0445441/RchiOBHm_Chr4g0396201/RchiOBHm_Chr2g0136011	3
GO:0090698	post-embryonic plant morphogenesis	3/229	245/13928	0.771012	0.914819	0.899447	RchiOBHm_Chr6g0311931/RchiOBHm_Chr2g0129691/RchiOBHm_Chr4g0440161	3
GO:0006631	fatty acid metabolic process	3/229	252/13928	0.787216	0.919433	0.903984	RchiOBHm_Chr7g0191371/RchiOBHm_Chr4g0396201/RchiOBHm_Chr5g0017481	3
GO:0015711	organic anion transport	3/229	252/13928	0.787216	0.919433	0.903984	RchiOBHm_Chr5g0003801/RchiOBHm_Chr7g0212851/RchiOBHm_Chr1g0371471	3
GO:0016311	dephosphorylation	3/229	252/13928	0.787216	0.919433	0.903984	RchiOBHm_Chr5g0070291/RchiOBHm_Chr7g0194981/RchiOBHm_Chr4g0411971	3
GO:0008219	cell death	3/229	255/13928	0.793866	0.919433	0.903984	RchiOBHm_Chr5g0037701/RchiOBHm_Chr4g0440871/RchiOBHm_Chr6g0303711	3
GO:1901605	alpha-amino acid metabolic process	3/229	257/13928	0.798203	0.919759	0.904305	RchiOBHm_Chr1g0357091/RchiOBHm_Chr1g0357151/RchiOBHm_Chr1g0357121	3
GO:0071407	cellular response to organic cyclic compound	3/229	259/13928	0.802464	0.919759	0.904305	RchiOBHm_Chr3g0460361/RchiOBHm_Chr2g0166231/RchiOBHm_Chr1g0372441	3
GO:0009894	regulation of catabolic process	3/229	264/13928	0.812788	0.924351	0.908819	RchiOBHm_Chr5g0044711/RchiOBHm_Chr5g0039711/RchiOBHm_Chr2g0136011	3
GO:0048285	organelle fission	3/229	268/13928	0.820717	0.929468	0.91385	RchiOBHm_Chr2g0106281/RchiOBHm_Chr7g0230201/RchiOBHm_Chr2g0109641	3
GO:0051726	regulation of cell cycle	3/229	304/13928	0.880041	0.954778	0.938734	RchiOBHm_Chr5g0009331/RchiOBHm_Chr4g0396201/RchiOBHm_Chr4g0440161	3
GO:0032879	regulation of localization	3/229	309/13928	0.886738	0.957963	0.941866	RchiOBHm_Chr4g0445441/RchiOBHm_Chr4g0396201/RchiOBHm_Chr2g0136011	3
GO:0060560	developmental growth involved in morphogenesis	3/229	322/13928	0.902617	0.965453	0.94923	RchiOBHm_Chr3g0493221/RchiOBHm_Chr5g0066071/RchiOBHm_Chr4g0396201	3
GO:0009636	response to toxic substance	3/229	333/13928	0.914461	0.967298	0.951044	RchiOBHm_Chr2g0098631/RchiOBHm_Chr3g0464521/RchiOBHm_Chr6g0248421	3
GO:0010073	meristem maintenance	3/229	343/13928	0.924079	0.973752	0.95739	RchiOBHm_Chr1g0348951/RchiOBHm_Chr2g0109581/RchiOBHm_Chr5g0043381	3
GO:0007389	pattern specification process	3/229	351/13928	0.931053	0.975444	0.959053	RchiOBHm_Chr3g0462491/RchiOBHm_Chr6g0311931/RchiOBHm_Chr6g0300381	3
GO:0006412	translation	3/229	358/13928	0.936668	0.976766	0.960353	RchiOBHm_Chr3g0481141/RchiOBHm_Chr1g0383121/RchiOBHm_Chr2g0085551	3
GO:0043043	peptide biosynthetic process	3/229	372/13928	0.946658	0.981418	0.964927	RchiOBHm_Chr3g0481141/RchiOBHm_Chr1g0383121/RchiOBHm_Chr2g0085551	3
GO:0000902	cell morphogenesis	3/229	374/13928	0.94796	0.981631	0.965136	RchiOBHm_Chr5g0066071/RchiOBHm_Chr4g0396201/RchiOBHm_Chr6g0311681	3
GO:0006886	intracellular protein transport	3/229	396/13928	0.96046	0.986553	0.969975	RchiOBHm_Chr3g0476321/RchiOBHm_Chr2g0161961/RchiOBHm_Chr4g0396201	3
GO:0006974	cellular response to DNA damage stimulus	3/229	403/13928	0.963808	0.986553	0.969975	RchiOBHm_Chr6g0254281/RchiOBHm_Chr5g0009331/RchiOBHm_Chr7g0191751	3
GO:0043604	amide biosynthetic process	3/229	451/13928	0.980521	0.995404	0.978678	RchiOBHm_Chr3g0481141/RchiOBHm_Chr1g0383121/RchiOBHm_Chr2g0085551	3
GO:0019637	organophosphate metabolic process	3/229	498/13928	0.989583	0.997896	0.981128	RchiOBHm_Chr5g0044071/RchiOBHm_Chr5g0043321/RchiOBHm_Chr6g0303711	3
GO:0006904	vesicle docking involved in exocytosis	2/229	11/13928	0.0134248	0.476999	0.468984	RchiOBHm_Chr5g0062431/RchiOBHm_Chr4g0396201	2
GO:0032776	DNA methylation on cytosine	2/229	11/13928	0.0134248	0.476999	0.468984	RchiOBHm_Chr7g0212911/RchiOBHm_Chr6g0248801	2
GO:0042873	aldonate transmembrane transport	2/229	11/13928	0.0134248	0.476999	0.468984	RchiOBHm_Chr5g0003801/RchiOBHm_Chr7g0212851	2
GO:0055071	manganese ion homeostasis	2/229	11/13928	0.0134248	0.476999	0.468984	RchiOBHm_Chr6g0275791/RchiOBHm_Chr3g0463191	2
GO:0061087	positive regulation of histone H3-K27 methylation	2/229	11/13928	0.0134248	0.476999	0.468984	RchiOBHm_Chr7g0235781/RchiOBHm_Chr4g0440161	2
GO:0010413	glucuronoxylan metabolic process	2/229	13/13928	0.0186324	0.515605	0.506941	RchiOBHm_Chr6g0300381/RchiOBHm_Chr3g0468931	2
GO:0010417	glucuronoxylan biosynthetic process	2/229	13/13928	0.0186324	0.515605	0.506941	RchiOBHm_Chr6g0300381/RchiOBHm_Chr3g0468931	2
GO:0008544	epidermis development	2/229	16/13928	0.0277556	0.644042	0.63322	RchiOBHm_Chr4g0396201/RchiOBHm_Chr7g0212351	2
GO:0010970	transport along microtubule	2/229	16/13928	0.0277556	0.644042	0.63322	RchiOBHm_Chr2g0106281/RchiOBHm_Chr4g0396201	2
GO:0035336	long-chain fatty-acyl-CoA metabolic process	2/229	16/13928	0.0277556	0.644042	0.63322	RchiOBHm_Chr5g0044071/RchiOBHm_Chr5g0043321	2
GO:0010023	proanthocyanidin biosynthetic process	2/229	17/13928	0.0311209	0.664131	0.652972	RchiOBHm_Chr7g0199941/RchiOBHm_Chr2g0121051	2
GO:0072659	protein localization to plasma membrane	2/229	17/13928	0.0311209	0.664131	0.652972	RchiOBHm_Chr3g0476321/RchiOBHm_Chr4g0396201	2
GO:0099111	microtubule-based transport	2/229	17/13928	0.0311209	0.664131	0.652972	RchiOBHm_Chr2g0106281/RchiOBHm_Chr4g0396201	2
GO:0035337	fatty-acyl-CoA metabolic process	2/229	19/13928	0.0383016	0.725816	0.71362	RchiOBHm_Chr5g0044071/RchiOBHm_Chr5g0043321	2
GO:0050826	response to freezing	2/229	20/13928	0.0421055	0.730483	0.718208	RchiOBHm_Chr3g0462711/RchiOBHm_Chr5g0061451	2
GO:0140029	exocytic process	2/229	20/13928	0.0421055	0.730483	0.718208	RchiOBHm_Chr5g0062431/RchiOBHm_Chr4g0396201	2
GO:0030705	cytoskeleton-dependent intracellular transport	2/229	21/13928	0.0460442	0.730483	0.718208	RchiOBHm_Chr2g0106281/RchiOBHm_Chr4g0396201	2
GO:0050878	regulation of body fluid levels	2/229	21/13928	0.0460442	0.730483	0.718208	RchiOBHm_Chr4g0396201/RchiOBHm_Chr4g0440161	2
GO:0061085	regulation of histone H3-K27 methylation	2/229	21/13928	0.0460442	0.730483	0.718208	RchiOBHm_Chr7g0235781/RchiOBHm_Chr4g0440161	2
GO:0051648	vesicle localization	2/229	22/13928	0.0501123	0.730483	0.718208	RchiOBHm_Chr5g0062431/RchiOBHm_Chr4g0396201	2
GO:0051650	establishment of vesicle localization	2/229	22/13928	0.0501123	0.730483	0.718208	RchiOBHm_Chr5g0062431/RchiOBHm_Chr4g0396201	2
GO:1990778	protein localization to cell periphery	2/229	22/13928	0.0501123	0.730483	0.718208	RchiOBHm_Chr3g0476321/RchiOBHm_Chr4g0396201	2
GO:0010103	stomatal complex morphogenesis	2/229	25/13928	0.0630411	0.771146	0.758188	RchiOBHm_Chr6g0311931/RchiOBHm_Chr4g0440161	2
GO:0048871	multicellular organismal homeostasis	2/229	25/13928	0.0630411	0.771146	0.758188	RchiOBHm_Chr4g0396201/RchiOBHm_Chr4g0440161	2
GO:0016126	sterol biosynthetic process	2/229	26/13928	0.0675755	0.771146	0.758188	RchiOBHm_Chr6g0281291/RchiOBHm_Chr6g0281411	2
GO:0031062	positive regulation of histone methylation	2/229	28/13928	0.0769529	0.771146	0.758188	RchiOBHm_Chr7g0235781/RchiOBHm_Chr4g0440161	2
GO:0010048	vernalization response	2/229	29/13928	0.0817866	0.771146	0.758188	RchiOBHm_Chr7g0235781/RchiOBHm_Chr7g0227261	2
GO:0090307	mitotic spindle assembly	2/229	29/13928	0.0817866	0.771146	0.758188	RchiOBHm_Chr2g0106281/RchiOBHm_Chr7g0230201	2
GO:0007283	spermatogenesis	2/229	30/13928	0.0867113	0.771146	0.758188	RchiOBHm_Chr4g0396201/RchiOBHm_Chr5g0015771	2
GO:0050829	defense response to Gram-negative bacterium	2/229	31/13928	0.0917226	0.771146	0.758188	RchiOBHm_Chr6g0248551/RchiOBHm_Chr6g0266181	2
GO:0051225	spindle assembly	2/229	32/13928	0.0968163	0.771146	0.758188	RchiOBHm_Chr2g0106281/RchiOBHm_Chr7g0230201	2
GO:0051651	maintenance of location in cell	2/229	32/13928	0.0968163	0.771146	0.758188	RchiOBHm_Chr3g0476321/RchiOBHm_Chr6g0275791	2
GO:0010214	seed coat development	2/229	34/13928	0.107235	0.771146	0.758188	RchiOBHm_Chr6g0293991/RchiOBHm_Chr6g0311681	2
GO:0044782	cilium organization	2/229	34/13928	0.107235	0.771146	0.758188	RchiOBHm_Chr5g0015771/RchiOBHm_Chr2g0109641	2
GO:0009718	anthocyanin-containing compound biosynthetic process	2/229	35/13928	0.112552	0.771146	0.758188	RchiOBHm_Chr7g0199941/RchiOBHm_Chr6g0301421	2
GO:0031058	positive regulation of histone modification	2/229	35/13928	0.112552	0.771146	0.758188	RchiOBHm_Chr7g0235781/RchiOBHm_Chr4g0440161	2
GO:0010229	inflorescence development	2/229	36/13928	0.117937	0.771146	0.758188	RchiOBHm_Chr6g0311931/RchiOBHm_Chr5g0061451	2
GO:0010345	suberin biosynthetic process	2/229	37/13928	0.123384	0.771146	0.758188	RchiOBHm_Chr5g0044071/RchiOBHm_Chr5g0043321	2
GO:0009612	response to mechanical stimulus	2/229	38/13928	0.128892	0.771146	0.758188	RchiOBHm_Chr2g0128811/RchiOBHm_Chr2g0151381	2
GO:0016104	triterpenoid biosynthetic process	2/229	38/13928	0.128892	0.771146	0.758188	RchiOBHm_Chr6g0281291/RchiOBHm_Chr6g0281411	2
GO:0010374	stomatal complex development	2/229	39/13928	0.134455	0.771146	0.758188	RchiOBHm_Chr6g0311931/RchiOBHm_Chr4g0440161	2
GO:0031935	obsolete regulation of chromatin silencing	2/229	39/13928	0.134455	0.771146	0.758188	RchiOBHm_Chr4g0429571/RchiOBHm_Chr6g0248801	2
GO:0009749	response to glucose	2/229	41/13928	0.145739	0.771146	0.758188	RchiOBHm_Chr5g0003801/RchiOBHm_Chr7g0181391	2
GO:0007052	mitotic spindle organization	2/229	44/13928	0.163008	0.771146	0.758188	RchiOBHm_Chr2g0106281/RchiOBHm_Chr7g0230201	2
GO:0046283	anthocyanin-containing compound metabolic process	2/229	44/13928	0.163008	0.771146	0.758188	RchiOBHm_Chr7g0199941/RchiOBHm_Chr6g0301421	2
GO:0051865	protein autoubiquitination	2/229	44/13928	0.163008	0.771146	0.758188	RchiOBHm_Chr5g0066071/RchiOBHm_Chr6g0254281	2
GO:0006637	acyl-CoA metabolic process	2/229	46/13928	0.174714	0.771146	0.758188	RchiOBHm_Chr5g0044071/RchiOBHm_Chr5g0043321	2
GO:0035383	thioester metabolic process	2/229	46/13928	0.174714	0.771146	0.758188	RchiOBHm_Chr5g0044071/RchiOBHm_Chr5g0043321	2
GO:0016477	cell migration	2/229	48/13928	0.18655	0.771146	0.758188	RchiOBHm_Chr4g0396201/RchiOBHm_Chr2g0136011	2
GO:0010109	regulation of photosynthesis	2/229	51/13928	0.204502	0.771146	0.758188	RchiOBHm_Chr5g0003801/RchiOBHm_Chr3g0460271	2
GO:0015718	monocarboxylic acid transport	2/229	51/13928	0.204502	0.771146	0.758188	RchiOBHm_Chr5g0003801/RchiOBHm_Chr7g0212851	2
GO:0051046	regulation of secretion	2/229	51/13928	0.204502	0.771146	0.758188	RchiOBHm_Chr4g0396201/RchiOBHm_Chr2g0136011	2
GO:1903530	regulation of secretion by cell	2/229	51/13928	0.204502	0.771146	0.758188	RchiOBHm_Chr4g0396201/RchiOBHm_Chr2g0136011	2
GO:0000070	mitotic sister chromatid segregation	2/229	52/13928	0.210528	0.771146	0.758188	RchiOBHm_Chr2g0106281/RchiOBHm_Chr2g0109641	2
GO:0031060	regulation of histone methylation	2/229	52/13928	0.210528	0.771146	0.758188	RchiOBHm_Chr7g0235781/RchiOBHm_Chr4g0440161	2
GO:0031122	cytoplasmic microtubule organization	2/229	52/13928	0.210528	0.771146	0.758188	RchiOBHm_Chr7g0212351/RchiOBHm_Chr2g0109641	2
GO:0046364	monosaccharide biosynthetic process	2/229	53/13928	0.216573	0.771146	0.758188	RchiOBHm_Chr6g0246081/RchiOBHm_Chr2g0165161	2
GO:0051235	maintenance of location	2/229	53/13928	0.216573	0.771146	0.758188	RchiOBHm_Chr3g0476321/RchiOBHm_Chr6g0275791	2
GO:0071470	cellular response to osmotic stress	2/229	53/13928	0.216573	0.771146	0.758188	RchiOBHm_Chr2g0128811/RchiOBHm_Chr6g0248421	2
GO:0007051	spindle organization	2/229	54/13928	0.222633	0.771146	0.758188	RchiOBHm_Chr2g0106281/RchiOBHm_Chr7g0230201	2
GO:0007267	cell-cell signaling	2/229	54/13928	0.222633	0.771146	0.758188	RchiOBHm_Chr5g0062431/RchiOBHm_Chr4g0396201	2
GO:0009862	systemic acquired resistance, salicylic acid mediated signaling pathway	2/229	54/13928	0.222633	0.771146	0.758188	RchiOBHm_Chr3g0460361/RchiOBHm_Chr1g0372441	2
GO:0010030	positive regulation of seed germination	2/229	56/13928	0.23479	0.771146	0.758188	RchiOBHm_Chr7g0194981/RchiOBHm_Chr6g0248421	2
GO:0010043	response to zinc ion	2/229	56/13928	0.23479	0.771146	0.758188	RchiOBHm_Chr6g0310941/RchiOBHm_Chr6g0310951	2
GO:0060429	epithelium development	2/229	57/13928	0.240884	0.771146	0.758188	RchiOBHm_Chr4g0396201/RchiOBHm_Chr7g0212351	2
GO:1902410	mitotic cytokinetic process	2/229	58/13928	0.246985	0.771146	0.758188	RchiOBHm_Chr4g0396201/RchiOBHm_Chr4g0440161	2
GO:0006305	DNA alkylation	2/229	59/13928	0.253091	0.771146	0.758188	RchiOBHm_Chr7g0212911/RchiOBHm_Chr6g0248801	2
GO:0006306	DNA methylation	2/229	59/13928	0.253091	0.771146	0.758188	RchiOBHm_Chr7g0212911/RchiOBHm_Chr6g0248801	2
GO:0010431	seed maturation	2/229	60/13928	0.259201	0.771146	0.758188	RchiOBHm_Chr6g0288001/RchiOBHm_Chr7g0194981	2
GO:0030198	extracellular matrix organization	2/229	60/13928	0.259201	0.771146	0.758188	RchiOBHm_Chr2g0106281/RchiOBHm_Chr7g0202371	2
GO:0043062	extracellular structure organization	2/229	60/13928	0.259201	0.771146	0.758188	RchiOBHm_Chr2g0106281/RchiOBHm_Chr7g0202371	2
GO:0009873	ethylene-activated signaling pathway	2/229	62/13928	0.271425	0.771146	0.758188	RchiOBHm_Chr7g0204611/RchiOBHm_Chr5g0032721	2
GO:0032506	cytokinetic process	2/229	62/13928	0.271425	0.771146	0.758188	RchiOBHm_Chr4g0396201/RchiOBHm_Chr4g0440161	2
GO:0009629	response to gravity	2/229	63/13928	0.277536	0.771146	0.758188	RchiOBHm_Chr1g0345191/RchiOBHm_Chr4g0440161	2
GO:0030865	cortical cytoskeleton organization	2/229	63/13928	0.277536	0.771146	0.758188	RchiOBHm_Chr4g0396201/RchiOBHm_Chr7g0212351	2
GO:0061077	chaperone-mediated protein folding	2/229	63/13928	0.277536	0.771146	0.758188	RchiOBHm_Chr1g0378391/RchiOBHm_Chr6g0274441	2
GO:0033865	nucleoside bisphosphate metabolic process	2/229	64/13928	0.283643	0.771146	0.758188	RchiOBHm_Chr5g0044071/RchiOBHm_Chr5g0043321	2
GO:0033875	ribonucleoside bisphosphate metabolic process	2/229	64/13928	0.283643	0.771146	0.758188	RchiOBHm_Chr5g0044071/RchiOBHm_Chr5g0043321	2
GO:0034032	purine nucleoside bisphosphate metabolic process	2/229	64/13928	0.283643	0.771146	0.758188	RchiOBHm_Chr5g0044071/RchiOBHm_Chr5g0043321	2
GO:0048870	cell motility	2/229	65/13928	0.289746	0.771146	0.758188	RchiOBHm_Chr4g0396201/RchiOBHm_Chr2g0136011	2
GO:0051674	localization of cell	2/229	65/13928	0.289746	0.771146	0.758188	RchiOBHm_Chr4g0396201/RchiOBHm_Chr2g0136011	2
GO:0009863	salicylic acid mediated signaling pathway	2/229	66/13928	0.295842	0.771146	0.758188	RchiOBHm_Chr3g0460361/RchiOBHm_Chr1g0372441	2
GO:0030104	water homeostasis	2/229	66/13928	0.295842	0.771146	0.758188	RchiOBHm_Chr4g0396201/RchiOBHm_Chr4g0440161	2
GO:0072657	protein localization to membrane	2/229	66/13928	0.295842	0.771146	0.758188	RchiOBHm_Chr3g0476321/RchiOBHm_Chr4g0396201	2
GO:0009404	toxin metabolic process	2/229	67/13928	0.301932	0.771146	0.758188	RchiOBHm_Chr3g0464521/RchiOBHm_Chr5g0061451	2
GO:0009746	response to hexose	2/229	67/13928	0.301932	0.771146	0.758188	RchiOBHm_Chr5g0003801/RchiOBHm_Chr7g0181391	2
GO:0009926	auxin polar transport	2/229	68/13928	0.308012	0.771146	0.758188	RchiOBHm_Chr7g0239491/RchiOBHm_Chr4g0440161	2
GO:0010193	response to ozone	2/229	69/13928	0.314081	0.771146	0.758188	RchiOBHm_Chr7g0217701/RchiOBHm_Chr7g0190421	2
GO:0042545	cell wall modification	2/229	69/13928	0.314081	0.771146	0.758188	RchiOBHm_Chr6g0300381/RchiOBHm_Chr4g0426531	2
GO:0044728	DNA methylation or demethylation	2/229	70/13928	0.32014	0.771146	0.758188	RchiOBHm_Chr7g0212911/RchiOBHm_Chr6g0248801	2
GO:0034284	response to monosaccharide	2/229	71/13928	0.326185	0.771146	0.758188	RchiOBHm_Chr5g0003801/RchiOBHm_Chr7g0181391	2
GO:0043094	cellular metabolic compound salvage	2/229	72/13928	0.332216	0.771146	0.758188	RchiOBHm_Chr7g0212851/RchiOBHm_Chr4g0438401	2
GO:0007033	vacuole organization	2/229	74/13928	0.344232	0.775149	0.762124	RchiOBHm_Chr7g0199941/RchiOBHm_Chr4g0396201	2
GO:1901800	positive regulation of proteasomal protein catabolic process	2/229	75/13928	0.350214	0.775149	0.762124	RchiOBHm_Chr5g0044711/RchiOBHm_Chr5g0039711	2
GO:1903052	positive regulation of proteolysis involved in cellular protein catabolic process	2/229	75/13928	0.350214	0.775149	0.762124	RchiOBHm_Chr5g0044711/RchiOBHm_Chr5g0039711	2
GO:2000243	positive regulation of reproductive process	2/229	75/13928	0.350214	0.775149	0.762124	RchiOBHm_Chr7g0194981/RchiOBHm_Chr4g0396201	2
GO:0010928	regulation of auxin mediated signaling pathway	2/229	76/13928	0.356177	0.781071	0.767946	RchiOBHm_Chr1g0345191/RchiOBHm_Chr6g0308731	2
GO:0031056	regulation of histone modification	2/229	76/13928	0.356177	0.781071	0.767946	RchiOBHm_Chr7g0235781/RchiOBHm_Chr4g0440161	2
GO:0031348	negative regulation of defense response	2/229	76/13928	0.356177	0.781071	0.767946	RchiOBHm_Chr3g0476321/RchiOBHm_Chr6g0281591	2
GO:1903364	positive regulation of cellular protein catabolic process	2/229	77/13928	0.362121	0.781071	0.767946	RchiOBHm_Chr5g0044711/RchiOBHm_Chr5g0039711	2
GO:0045165	cell fate commitment	2/229	79/13928	0.373947	0.782576	0.769426	RchiOBHm_Chr3g0462491/RchiOBHm_Chr4g0396201	2
GO:0006304	DNA modification	2/229	80/13928	0.379827	0.782576	0.769426	RchiOBHm_Chr7g0212911/RchiOBHm_Chr6g0248801	2
GO:0009740	gibberellic acid mediated signaling pathway	2/229	81/13928	0.385684	0.786432	0.773217	RchiOBHm_Chr1g0355231/RchiOBHm_Chr7g0181391	2
GO:0060918	auxin transport	2/229	82/13928	0.391516	0.786432	0.773217	RchiOBHm_Chr7g0239491/RchiOBHm_Chr4g0440161	2
GO:0000819	sister chromatid segregation	2/229	83/13928	0.397324	0.792557	0.77924	RchiOBHm_Chr2g0106281/RchiOBHm_Chr2g0109641	2
GO:0010256	endomembrane system organization	2/229	83/13928	0.397324	0.792557	0.77924	RchiOBHm_Chr7g0220711/RchiOBHm_Chr4g0396201	2
GO:0000160	phosphorelay signal transduction system	2/229	84/13928	0.403106	0.794058	0.780716	RchiOBHm_Chr7g0204611/RchiOBHm_Chr5g0032721	2
GO:0010476	gibberellin mediated signaling pathway	2/229	84/13928	0.403106	0.794058	0.780716	RchiOBHm_Chr1g0355231/RchiOBHm_Chr7g0181391	2
GO:0048232	male gamete generation	2/229	86/13928	0.414592	0.796268	0.782888	RchiOBHm_Chr4g0396201/RchiOBHm_Chr5g0015771	2
GO:0071370	cellular response to gibberellin stimulus	2/229	86/13928	0.414592	0.796268	0.782888	RchiOBHm_Chr1g0355231/RchiOBHm_Chr7g0181391	2
GO:0031334	positive regulation of protein-containing complex assembly	2/229	87/13928	0.420293	0.796657	0.783271	RchiOBHm_Chr6g0254281/RchiOBHm_Chr5g0039711	2
GO:0006470	protein dephosphorylation	2/229	88/13928	0.425966	0.796657	0.783271	RchiOBHm_Chr5g0070291/RchiOBHm_Chr7g0194981	2
GO:0010268	brassinosteroid homeostasis	2/229	89/13928	0.43161	0.796657	0.783271	RchiOBHm_Chr1g0377591/RchiOBHm_Chr7g0215351	2
GO:0042430	indole-containing compound metabolic process	2/229	89/13928	0.43161	0.796657	0.783271	RchiOBHm_Chr6g0248421/RchiOBHm_Chr5g0061451	2
GO:0071369	cellular response to ethylene stimulus	2/229	90/13928	0.437225	0.799912	0.786471	RchiOBHm_Chr7g0204611/RchiOBHm_Chr5g0032721	2
GO:0009744	response to sucrose	2/229	93/13928	0.453886	0.799912	0.786471	RchiOBHm_Chr5g0003801/RchiOBHm_Chr7g0181391	2
GO:0016102	diterpenoid biosynthetic process	2/229	93/13928	0.453886	0.799912	0.786471	RchiOBHm_Chr5g0004711/RchiOBHm_Chr1g0355231	2
GO:0034285	response to disaccharide	2/229	93/13928	0.453886	0.799912	0.786471	RchiOBHm_Chr5g0003801/RchiOBHm_Chr7g0181391	2
GO:0045862	positive regulation of proteolysis	2/229	93/13928	0.453886	0.799912	0.786471	RchiOBHm_Chr5g0044711/RchiOBHm_Chr5g0039711	2
GO:0009627	systemic acquired resistance	2/229	98/13928	0.481019	0.81025	0.796635	RchiOBHm_Chr3g0460361/RchiOBHm_Chr1g0372441	2
GO:0016131	brassinosteroid metabolic process	2/229	98/13928	0.481019	0.81025	0.796635	RchiOBHm_Chr1g0377591/RchiOBHm_Chr7g0215351	2
GO:0051656	establishment of organelle localization	2/229	98/13928	0.481019	0.81025	0.796635	RchiOBHm_Chr5g0062431/RchiOBHm_Chr4g0396201	2
GO:0016128	phytosteroid metabolic process	2/229	100/13928	0.491639	0.812415	0.798764	RchiOBHm_Chr1g0377591/RchiOBHm_Chr7g0215351	2
GO:0032880	regulation of protein localization	2/229	102/13928	0.502122	0.813266	0.799601	RchiOBHm_Chr4g0396201/RchiOBHm_Chr2g0136011	2
GO:0071248	cellular response to metal ion	2/229	103/13928	0.507312	0.81925	0.805484	RchiOBHm_Chr6g0275791/RchiOBHm_Chr1g0366121	2
GO:0045732	positive regulation of protein catabolic process	2/229	105/13928	0.517584	0.820878	0.807085	RchiOBHm_Chr5g0044711/RchiOBHm_Chr5g0039711	2
GO:0007276	gamete generation	2/229	108/13928	0.532726	0.825145	0.811279	RchiOBHm_Chr4g0396201/RchiOBHm_Chr5g0015771	2
GO:0055088	lipid homeostasis	2/229	108/13928	0.532726	0.825145	0.811279	RchiOBHm_Chr1g0377591/RchiOBHm_Chr7g0215351	2
GO:0065004	protein-DNA complex assembly	2/229	108/13928	0.532726	0.825145	0.811279	RchiOBHm_Chr6g0254281/RchiOBHm_Chr6g0248801	2
GO:0071446	cellular response to salicylic acid stimulus	2/229	108/13928	0.532726	0.825145	0.811279	RchiOBHm_Chr3g0460361/RchiOBHm_Chr1g0372441	2
GO:0016101	diterpenoid metabolic process	2/229	111/13928	0.547541	0.836196	0.822146	RchiOBHm_Chr5g0004711/RchiOBHm_Chr1g0355231	2
GO:0006855	xenobiotic transmembrane transport	2/229	114/13928	0.562027	0.837345	0.823275	RchiOBHm_Chr7g0212851/RchiOBHm_Chr4g0438401	2
GO:0006261	DNA-dependent DNA replication	2/229	119/13928	0.585427	0.849618	0.835341	RchiOBHm_Chr5g0022071/RchiOBHm_Chr7g0191751	2
GO:0010026	trichome differentiation	2/229	119/13928	0.585427	0.849618	0.835341	RchiOBHm_Chr5g0066071/RchiOBHm_Chr6g0311681	2
GO:0006457	protein folding	2/229	122/13928	0.59902	0.852423	0.838099	RchiOBHm_Chr1g0378391/RchiOBHm_Chr6g0274441	2
GO:0071241	cellular response to inorganic substance	2/229	122/13928	0.59902	0.852423	0.838099	RchiOBHm_Chr6g0275791/RchiOBHm_Chr1g0366121	2
GO:0080135	regulation of cellular response to stress	2/229	122/13928	0.59902	0.852423	0.838099	RchiOBHm_Chr4g0429571/RchiOBHm_Chr5g0061451	2
GO:0090693	plant organ senescence	2/229	124/13928	0.607895	0.857539	0.84313	RchiOBHm_Chr7g0220711/RchiOBHm_Chr3g0466171	2
GO:0048527	lateral root development	2/229	125/13928	0.612277	0.859455	0.845013	RchiOBHm_Chr1g0359091/RchiOBHm_Chr4g0440161	2
GO:0071824	protein-DNA complex subunit organization	2/229	131/13928	0.637784	0.867417	0.852842	RchiOBHm_Chr6g0254281/RchiOBHm_Chr6g0248801	2
GO:0009787	regulation of abscisic acid-activated signaling pathway	2/229	133/13928	0.64599	0.871123	0.856485	RchiOBHm_Chr7g0194981/RchiOBHm_Chr6g0303711	2
GO:0098813	nuclear chromosome segregation	2/229	133/13928	0.64599	0.871123	0.856485	RchiOBHm_Chr2g0106281/RchiOBHm_Chr2g0109641	2
GO:1901419	regulation of response to alcohol	2/229	133/13928	0.64599	0.871123	0.856485	RchiOBHm_Chr7g0194981/RchiOBHm_Chr6g0303711	2
GO:1905957	regulation of cellular response to alcohol	2/229	133/13928	0.64599	0.871123	0.856485	RchiOBHm_Chr7g0194981/RchiOBHm_Chr6g0303711	2
GO:0015979	photosynthesis	2/229	135/13928	0.654049	0.871702	0.857055	RchiOBHm_Chr5g0003801/RchiOBHm_Chr4g0439481	2
GO:0031331	positive regulation of cellular catabolic process	2/229	135/13928	0.654049	0.871702	0.857055	RchiOBHm_Chr5g0044711/RchiOBHm_Chr5g0039711	2
GO:0006260	DNA replication	2/229	141/13928	0.677353	0.88523	0.870355	RchiOBHm_Chr5g0022071/RchiOBHm_Chr7g0191751	2
GO:0042127	regulation of cell population proliferation	2/229	141/13928	0.677353	0.88523	0.870355	RchiOBHm_Chr3g0462491/RchiOBHm_Chr2g0106281	2
GO:0090627	plant epidermal cell differentiation	2/229	141/13928	0.677353	0.88523	0.870355	RchiOBHm_Chr3g0493221/RchiOBHm_Chr4g0440161	2
GO:0001558	regulation of cell growth	2/229	142/13928	0.68111	0.886635	0.871737	RchiOBHm_Chr6g0311931/RchiOBHm_Chr4g0396201	2
GO:0046486	glycerolipid metabolic process	2/229	143/13928	0.684833	0.887627	0.872712	RchiOBHm_Chr6g0303711/RchiOBHm_Chr2g0096691	2
GO:0043254	regulation of protein-containing complex assembly	2/229	144/13928	0.688519	0.887627	0.872712	RchiOBHm_Chr6g0254281/RchiOBHm_Chr5g0039711	2
GO:0007059	chromosome segregation	2/229	145/13928	0.69217	0.888989	0.874051	RchiOBHm_Chr2g0106281/RchiOBHm_Chr2g0109641	2
GO:0071103	DNA conformation change	2/229	146/13928	0.695786	0.891893	0.876906	RchiOBHm_Chr5g0022071/RchiOBHm_Chr6g0248801	2
GO:0048528	post-embryonic root development	2/229	148/13928	0.702913	0.897992	0.882902	RchiOBHm_Chr1g0359091/RchiOBHm_Chr4g0440161	2
GO:0043086	negative regulation of catalytic activity	2/229	150/13928	0.709902	0.9032	0.888023	RchiOBHm_Chr6g0293991/RchiOBHm_Chr7g0194981	2
GO:1902531	regulation of intracellular signal transduction	2/229	150/13928	0.709902	0.9032	0.888023	RchiOBHm_Chr5g0032721/RchiOBHm_Chr4g0396201	2
GO:0048638	regulation of developmental growth	2/229	151/13928	0.713344	0.9032	0.888023	RchiOBHm_Chr4g0396201/RchiOBHm_Chr2g0109581	2
GO:0097237	cellular response to toxic substance	2/229	151/13928	0.713344	0.9032	0.888023	RchiOBHm_Chr2g0098631/RchiOBHm_Chr6g0248421	2
GO:0048193	Golgi vesicle transport	2/229	152/13928	0.716753	0.904187	0.888994	RchiOBHm_Chr2g0106281/RchiOBHm_Chr4g0396201	2
GO:0006073	cellular glucan metabolic process	2/229	157/13928	0.733289	0.906081	0.890855	RchiOBHm_Chr5g0068321/RchiOBHm_Chr5g0011441	2
GO:0031401	positive regulation of protein modification process	2/229	161/13928	0.745924	0.907905	0.892649	RchiOBHm_Chr7g0235781/RchiOBHm_Chr4g0440161	2
GO:0009798	axis specification	2/229	162/13928	0.749001	0.907905	0.892649	RchiOBHm_Chr3g0462491/RchiOBHm_Chr6g0311931	2
GO:0009741	response to brassinosteroid	2/229	163/13928	0.752047	0.908403	0.893139	RchiOBHm_Chr1g0377591/RchiOBHm_Chr2g0151381	2
GO:0009896	positive regulation of catabolic process	2/229	163/13928	0.752047	0.908403	0.893139	RchiOBHm_Chr5g0044711/RchiOBHm_Chr5g0039711	2
GO:0009267	cellular response to starvation	2/229	164/13928	0.755061	0.910397	0.8951	RchiOBHm_Chr2g0128811/RchiOBHm_Chr5g0002561	2
GO:0009743	response to carbohydrate	2/229	166/13928	0.760995	0.911369	0.896055	RchiOBHm_Chr5g0003801/RchiOBHm_Chr7g0181391	2
GO:0044042	glucan metabolic process	2/229	167/13928	0.763915	0.911369	0.896055	RchiOBHm_Chr5g0068321/RchiOBHm_Chr5g0011441	2
GO:0007568	aging	2/229	171/13928	0.775289	0.917277	0.901864	RchiOBHm_Chr7g0220711/RchiOBHm_Chr3g0466171	2
GO:0009967	positive regulation of signal transduction	2/229	174/13928	0.783503	0.919433	0.903984	RchiOBHm_Chr6g0308731/RchiOBHm_Chr6g0303711	2
GO:0042594	response to starvation	2/229	174/13928	0.783503	0.919433	0.903984	RchiOBHm_Chr2g0128811/RchiOBHm_Chr5g0002561	2
GO:0009150	purine ribonucleotide metabolic process	2/229	178/13928	0.794047	0.919433	0.903984	RchiOBHm_Chr5g0044071/RchiOBHm_Chr5g0043321	2
GO:0023056	positive regulation of signaling	2/229	180/13928	0.799148	0.919759	0.904305	RchiOBHm_Chr6g0308731/RchiOBHm_Chr6g0303711	2
GO:0044092	negative regulation of molecular function	2/229	181/13928	0.801656	0.919759	0.904305	RchiOBHm_Chr6g0293991/RchiOBHm_Chr7g0194981	2
GO:1901657	glycosyl compound metabolic process	2/229	181/13928	0.801656	0.919759	0.904305	RchiOBHm_Chr1g0376641/RchiOBHm_Chr4g0438611	2
GO:0098754	detoxification	2/229	182/13928	0.804137	0.920749	0.905277	RchiOBHm_Chr2g0098631/RchiOBHm_Chr3g0464521	2
GO:0010647	positive regulation of cell communication	2/229	186/13928	0.813786	0.924351	0.908819	RchiOBHm_Chr6g0308731/RchiOBHm_Chr6g0303711	2
GO:0043414	macromolecule methylation	2/229	189/13928	0.820744	0.929468	0.91385	RchiOBHm_Chr7g0212911/RchiOBHm_Chr6g0248801	2
GO:0006163	purine nucleotide metabolic process	2/229	190/13928	0.823011	0.930182	0.914552	RchiOBHm_Chr5g0044071/RchiOBHm_Chr5g0043321	2
GO:0051302	regulation of cell division	2/229	190/13928	0.823011	0.930182	0.914552	RchiOBHm_Chr6g0311931/RchiOBHm_Chr4g0396201	2
GO:0006605	protein targeting	2/229	199/13928	0.842287	0.938902	0.923125	RchiOBHm_Chr3g0476321/RchiOBHm_Chr2g0161961	2
GO:0009259	ribonucleotide metabolic process	2/229	199/13928	0.842287	0.938902	0.923125	RchiOBHm_Chr5g0044071/RchiOBHm_Chr5g0043321	2
GO:0043900	obsolete regulation of multi-organism process	2/229	203/13928	0.850229	0.94201	0.926181	RchiOBHm_Chr4g0396201/RchiOBHm_Chr6g0296071	2
GO:0003002	regionalization	2/229	204/13928	0.852157	0.94201	0.926181	RchiOBHm_Chr6g0311931/RchiOBHm_Chr6g0300381	2
GO:0007178	transmembrane receptor protein serine/threonine kinase signaling pathway	2/229	204/13928	0.852157	0.94201	0.926181	RchiOBHm_Chr6g0279501/RchiOBHm_Chr5g0083901	2
GO:0009856	pollination	2/229	204/13928	0.852157	0.94201	0.926181	RchiOBHm_Chr6g0277611/RchiOBHm_Chr5g0061451	2
GO:0044706	multi-multicellular organism process	2/229	204/13928	0.852157	0.94201	0.926181	RchiOBHm_Chr6g0277611/RchiOBHm_Chr5g0061451	2
GO:0019693	ribose phosphate metabolic process	2/229	209/13928	0.861464	0.947752	0.931827	RchiOBHm_Chr5g0044071/RchiOBHm_Chr5g0043321	2
GO:0009553	embryo sac development	2/229	216/13928	0.873597	0.953244	0.937227	RchiOBHm_Chr4g0425711/RchiOBHm_Chr4g0440161	2
GO:0040029	regulation of gene expression, epigenetic	2/229	216/13928	0.873597	0.953244	0.937227	RchiOBHm_Chr2g0166231/RchiOBHm_Chr7g0235781	2
GO:0061024	membrane organization	2/229	221/13928	0.881659	0.955621	0.939563	RchiOBHm_Chr3g0476321/RchiOBHm_Chr4g0396201	2
GO:0072521	purine-containing compound metabolic process	2/229	233/13928	0.899112	0.965336	0.949115	RchiOBHm_Chr5g0044071/RchiOBHm_Chr5g0043321	2
GO:0012501	programmed cell death	2/229	234/13928	0.900453	0.965453	0.94923	RchiOBHm_Chr5g0037701/RchiOBHm_Chr6g0303711	2
GO:0007167	enzyme linked receptor protein signaling pathway	2/229	240/13928	0.908158	0.967298	0.951044	RchiOBHm_Chr6g0279501/RchiOBHm_Chr5g0083901	2
GO:1901699	cellular response to nitrogen compound	2/229	241/13928	0.909387	0.967298	0.951044	RchiOBHm_Chr2g0166231/RchiOBHm_Chr4g0396201	2
GO:0042446	hormone biosynthetic process	2/229	247/13928	0.916444	0.968399	0.952126	RchiOBHm_Chr1g0355231/RchiOBHm_Chr7g0215351	2
GO:0046777	protein autophosphorylation	2/229	248/13928	0.917569	0.968687	0.95241	RchiOBHm_Chr6g0279501/RchiOBHm_Chr2g0110021	2
GO:0006091	generation of precursor metabolites and energy	2/229	256/13928	0.926071	0.974947	0.958565	RchiOBHm_Chr5g0068321/RchiOBHm_Chr4g0439481	2
GO:0045595	regulation of cell differentiation	2/229	259/13928	0.929041	0.975444	0.959053	RchiOBHm_Chr2g0128811/RchiOBHm_Chr4g0396201	2
GO:0031399	regulation of protein modification process	2/229	262/13928	0.931899	0.975444	0.959053	RchiOBHm_Chr7g0235781/RchiOBHm_Chr4g0440161	2
GO:0009826	unidimensional cell growth	2/229	278/13928	0.945395	0.981418	0.964927	RchiOBHm_Chr5g0066071/RchiOBHm_Chr4g0396201	2
GO:0032259	methylation	2/229	280/13928	0.946891	0.981418	0.964927	RchiOBHm_Chr7g0212911/RchiOBHm_Chr6g0248801	2
GO:0022603	regulation of anatomical structure morphogenesis	2/229	292/13928	0.955085	0.986553	0.969975	RchiOBHm_Chr6g0311931/RchiOBHm_Chr4g0396201	2
GO:0009117	nucleotide metabolic process	2/229	308/13928	0.964153	0.986553	0.969975	RchiOBHm_Chr5g0044071/RchiOBHm_Chr5g0043321	2
GO:0006281	DNA repair	2/229	310/13928	0.965154	0.986553	0.969975	RchiOBHm_Chr6g0254281/RchiOBHm_Chr7g0191751	2
GO:0006753	nucleoside phosphate metabolic process	2/229	310/13928	0.965154	0.986553	0.969975	RchiOBHm_Chr5g0044071/RchiOBHm_Chr5g0043321	2
GO:0033365	protein localization to organelle	2/229	314/13928	0.967078	0.987045	0.970459	RchiOBHm_Chr2g0161961/RchiOBHm_Chr4g0396201	2
GO:0006325	chromatin organization	2/229	371/13928	0.985542	0.996971	0.980219	RchiOBHm_Chr6g0254281/RchiOBHm_Chr6g0248801	2
GO:0050790	regulation of catalytic activity	2/229	417/13928	0.992676	0.998825	0.982042	RchiOBHm_Chr6g0293991/RchiOBHm_Chr7g0194981	2
GO:1905392	plant organ morphogenesis	2/229	498/13928	0.99785	0.999675	0.982877	RchiOBHm_Chr3g0493221/RchiOBHm_Chr6g0311931	2
GO:0000715	nucleotide-excision repair, DNA damage recognition	1/229	10/13928	0.152816	0.771146	0.758188	RchiOBHm_Chr6g0254281	1
GO:0006268	DNA unwinding involved in DNA replication	1/229	10/13928	0.152816	0.771146	0.758188	RchiOBHm_Chr5g0022071	1
GO:0006294	nucleotide-excision repair, preincision complex assembly	1/229	10/13928	0.152816	0.771146	0.758188	RchiOBHm_Chr6g0254281	1
GO:0007029	endoplasmic reticulum organization	1/229	10/13928	0.152816	0.771146	0.758188	RchiOBHm_Chr4g0396201	1
GO:0007286	spermatid development	1/229	10/13928	0.152816	0.771146	0.758188	RchiOBHm_Chr4g0396201	1
GO:0015713	phosphoglycerate transmembrane transport	1/229	10/13928	0.152816	0.771146	0.758188	RchiOBHm_Chr5g0003801	1
GO:0016574	histone ubiquitination	1/229	10/13928	0.152816	0.771146	0.758188	RchiOBHm_Chr6g0254281	1
GO:0019321	pentose metabolic process	1/229	10/13928	0.152816	0.771146	0.758188	RchiOBHm_Chr2g0165161	1
GO:0019755	one-carbon compound transport	1/229	10/13928	0.152816	0.771146	0.758188	RchiOBHm_Chr2g0139491	1
GO:0033275	actin-myosin filament sliding	1/229	10/13928	0.152816	0.771146	0.758188	RchiOBHm_Chr4g0396201	1
GO:0034389	lipid droplet organization	1/229	10/13928	0.152816	0.771146	0.758188	RchiOBHm_Chr2g0096691	1
GO:0048354	mucilage biosynthetic process involved in seed coat development	1/229	10/13928	0.152816	0.771146	0.758188	RchiOBHm_Chr6g0311681	1
GO:0048515	spermatid differentiation	1/229	10/13928	0.152816	0.771146	0.758188	RchiOBHm_Chr4g0396201	1
GO:0050848	regulation of calcium-mediated signaling	1/229	10/13928	0.152816	0.771146	0.758188	RchiOBHm_Chr4g0396201	1
GO:0070370	cellular heat acclimation	1/229	10/13928	0.152816	0.771146	0.758188	RchiOBHm_Chr6g0311931	1
GO:0070914	UV-damage excision repair	1/229	10/13928	0.152816	0.771146	0.758188	RchiOBHm_Chr6g0254281	1
GO:1900057	positive regulation of leaf senescence	1/229	10/13928	0.152816	0.771146	0.758188	RchiOBHm_Chr1g0349431	1
GO:1901334	lactone metabolic process	1/229	10/13928	0.152816	0.771146	0.758188	RchiOBHm_Chr6g0246081	1
GO:1901336	lactone biosynthetic process	1/229	10/13928	0.152816	0.771146	0.758188	RchiOBHm_Chr6g0246081	1
GO:1905623	positive regulation of leaf development	1/229	10/13928	0.152816	0.771146	0.758188	RchiOBHm_Chr1g0349431	1
GO:2000033	regulation of seed dormancy process	1/229	10/13928	0.152816	0.771146	0.758188	RchiOBHm_Chr7g0194981	1
GO:0002250	adaptive immune response	1/229	11/13928	0.166755	0.771146	0.758188	RchiOBHm_Chr4g0396201	1
GO:0006013	mannose metabolic process	1/229	11/13928	0.166755	0.771146	0.758188	RchiOBHm_Chr2g0099201	1
GO:0006517	protein deglycosylation	1/229	11/13928	0.166755	0.771146	0.758188	RchiOBHm_Chr2g0099201	1
GO:0009554	megasporogenesis	1/229	11/13928	0.166755	0.771146	0.758188	RchiOBHm_Chr4g0440161	1
GO:0010821	regulation of mitochondrion organization	1/229	11/13928	0.166755	0.771146	0.758188	RchiOBHm_Chr4g0396201	1
GO:0015717	triose phosphate transport	1/229	11/13928	0.166755	0.771146	0.758188	RchiOBHm_Chr5g0003801	1
GO:0031670	cellular response to nutrient	1/229	11/13928	0.166755	0.771146	0.758188	RchiOBHm_Chr4g0396201	1
GO:0031937	obsolete positive regulation of chromatin silencing	1/229	11/13928	0.166755	0.771146	0.758188	RchiOBHm_Chr6g0248801	1
GO:0035436	triose phosphate transmembrane transport	1/229	11/13928	0.166755	0.771146	0.758188	RchiOBHm_Chr5g0003801	1
GO:0042547	cell wall modification involved in multidimensional cell growth	1/229	11/13928	0.166755	0.771146	0.758188	RchiOBHm_Chr4g0426531	1
GO:0045921	positive regulation of exocytosis	1/229	11/13928	0.166755	0.771146	0.758188	RchiOBHm_Chr4g0396201	1
GO:0051646	mitochondrion localization	1/229	11/13928	0.166755	0.771146	0.758188	RchiOBHm_Chr4g0396201	1
GO:0071421	manganese ion transmembrane transport	1/229	11/13928	0.166755	0.771146	0.758188	RchiOBHm_Chr6g0275791	1
GO:1902456	regulation of stomatal opening	1/229	11/13928	0.166755	0.771146	0.758188	RchiOBHm_Chr5g0056891	1
GO:0001654	eye development	1/229	12/13928	0.180466	0.771146	0.758188	RchiOBHm_Chr4g0396201	1
GO:0002792	negative regulation of peptide secretion	1/229	12/13928	0.180466	0.771146	0.758188	RchiOBHm_Chr2g0136011	1
GO:0006863	purine nucleobase transport	1/229	12/13928	0.180466	0.771146	0.758188	RchiOBHm_Chr4g0438401	1
GO:0006903	vesicle targeting	1/229	12/13928	0.180466	0.771146	0.758188	RchiOBHm_Chr5g0062431	1
GO:0007349	cellularization	1/229	12/13928	0.180466	0.771146	0.758188	RchiOBHm_Chr4g0396201	1
GO:0009638	phototropism	1/229	12/13928	0.180466	0.771146	0.758188	RchiOBHm_Chr3g0454371	1
GO:0010047	fruit dehiscence	1/229	12/13928	0.180466	0.771146	0.758188	RchiOBHm_Chr7g0187451	1
GO:0010215	cellulose microfibril organization	1/229	12/13928	0.180466	0.771146	0.758188	RchiOBHm_Chr2g0106281	1
GO:0010976	positive regulation of neuron projection development	1/229	12/13928	0.180466	0.771146	0.758188	RchiOBHm_Chr4g0396201	1
GO:0019218	regulation of steroid metabolic process	1/229	12/13928	0.180466	0.771146	0.758188	RchiOBHm_Chr5g0046101	1
GO:0035082	axoneme assembly	1/229	12/13928	0.180466	0.771146	0.758188	RchiOBHm_Chr5g0015771	1
GO:0050709	negative regulation of protein secretion	1/229	12/13928	0.180466	0.771146	0.758188	RchiOBHm_Chr2g0136011	1
GO:0051048	negative regulation of secretion	1/229	12/13928	0.180466	0.771146	0.758188	RchiOBHm_Chr2g0136011	1
GO:0051238	sequestering of metal ion	1/229	12/13928	0.180466	0.771146	0.758188	RchiOBHm_Chr6g0275791	1
GO:0051261	protein depolymerization	1/229	12/13928	0.180466	0.771146	0.758188	RchiOBHm_Chr2g0109641	1
GO:0070252	actin-mediated cell contraction	1/229	12/13928	0.180466	0.771146	0.758188	RchiOBHm_Chr4g0396201	1
GO:0099504	synaptic vesicle cycle	1/229	12/13928	0.180466	0.771146	0.758188	RchiOBHm_Chr5g0062431	1
GO:1903531	negative regulation of secretion by cell	1/229	12/13928	0.180466	0.771146	0.758188	RchiOBHm_Chr2g0136011	1
GO:1904823	purine nucleobase transmembrane transport	1/229	12/13928	0.180466	0.771146	0.758188	RchiOBHm_Chr4g0438401	1
GO:0006828	manganese ion transport	1/229	13/13928	0.193952	0.771146	0.758188	RchiOBHm_Chr6g0275791	1
GO:0008272	sulfate transport	1/229	13/13928	0.193952	0.771146	0.758188	RchiOBHm_Chr2g0128811	1
GO:0008298	intracellular mRNA localization	1/229	13/13928	0.193952	0.771146	0.758188	RchiOBHm_Chr4g0396201	1
GO:0010112	regulation of systemic acquired resistance	1/229	13/13928	0.193952	0.771146	0.758188	RchiOBHm_Chr6g0296071	1
GO:0010120	camalexin biosynthetic process	1/229	13/13928	0.193952	0.771146	0.758188	RchiOBHm_Chr5g0061451	1
GO:0015851	nucleobase transport	1/229	13/13928	0.193952	0.771146	0.758188	RchiOBHm_Chr4g0438401	1
GO:0030335	positive regulation of cell migration	1/229	13/13928	0.193952	0.771146	0.758188	RchiOBHm_Chr4g0396201	1
GO:0042058	regulation of epidermal growth factor receptor signaling pathway	1/229	13/13928	0.193952	0.771146	0.758188	RchiOBHm_Chr2g0136011	1
GO:0046112	nucleobase biosynthetic process	1/229	13/13928	0.193952	0.771146	0.758188	RchiOBHm_Chr4g0438401	1
GO:0050900	leukocyte migration	1/229	13/13928	0.193952	0.771146	0.758188	RchiOBHm_Chr4g0396201	1
GO:0052317	camalexin metabolic process	1/229	13/13928	0.193952	0.771146	0.758188	RchiOBHm_Chr5g0061451	1
GO:0060148	positive regulation of posttranscriptional gene silencing	1/229	13/13928	0.193952	0.771146	0.758188	RchiOBHm_Chr2g0166231	1
GO:0070726	cell wall assembly	1/229	13/13928	0.193952	0.771146	0.758188	RchiOBHm_Chr2g0106281	1
GO:0071668	plant-type cell wall assembly	1/229	13/13928	0.193952	0.771146	0.758188	RchiOBHm_Chr2g0106281	1
GO:1901184	regulation of ERBB signaling pathway	1/229	13/13928	0.193952	0.771146	0.758188	RchiOBHm_Chr2g0136011	1
GO:1902806	regulation of cell cycle G1/S phase transition	1/229	13/13928	0.193952	0.771146	0.758188	RchiOBHm_Chr4g0440161	1
GO:1905475	regulation of protein localization to membrane	1/229	13/13928	0.193952	0.771146	0.758188	RchiOBHm_Chr4g0396201	1
GO:2000147	positive regulation of cell motility	1/229	13/13928	0.193952	0.771146	0.758188	RchiOBHm_Chr4g0396201	1
GO:0006296	nucleotide-excision repair, DNA incision, 5'-to lesion	1/229	14/13928	0.207218	0.771146	0.758188	RchiOBHm_Chr6g0254281	1
GO:0009700	indole phytoalexin biosynthetic process	1/229	14/13928	0.207218	0.771146	0.758188	RchiOBHm_Chr5g0061451	1
GO:0010052	guard cell differentiation	1/229	14/13928	0.207218	0.771146	0.758188	RchiOBHm_Chr4g0440161	1
GO:0010192	mucilage biosynthetic process	1/229	14/13928	0.207218	0.771146	0.758188	RchiOBHm_Chr6g0311681	1
GO:0031055	chromatin remodeling at centromere	1/229	14/13928	0.207218	0.771146	0.758188	RchiOBHm_Chr6g0248801	1
GO:0035435	phosphate ion transmembrane transport	1/229	14/13928	0.207218	0.771146	0.758188	RchiOBHm_Chr7g0216601	1
GO:0045898	regulation of RNA polymerase II transcription preinitiation complex assembly	1/229	14/13928	0.207218	0.771146	0.758188	RchiOBHm_Chr5g0039711	1
GO:0045899	positive regulation of RNA polymerase II transcription preinitiation complex assembly	1/229	14/13928	0.207218	0.771146	0.758188	RchiOBHm_Chr5g0039711	1
GO:0046217	indole phytoalexin metabolic process	1/229	14/13928	0.207218	0.771146	0.758188	RchiOBHm_Chr5g0061451	1
GO:0051761	sesquiterpene metabolic process	1/229	14/13928	0.207218	0.771146	0.758188	RchiOBHm_Chr5g0004711	1
GO:0051762	sesquiterpene biosynthetic process	1/229	14/13928	0.207218	0.771146	0.758188	RchiOBHm_Chr5g0004711	1
GO:0072488	ammonium transmembrane transport	1/229	14/13928	0.207218	0.771146	0.758188	RchiOBHm_Chr2g0139491	1
GO:0080186	developmental vegetative growth	1/229	14/13928	0.207218	0.771146	0.758188	RchiOBHm_Chr4g0444791	1
GO:0099003	vesicle-mediated transport in synapse	1/229	14/13928	0.207218	0.771146	0.758188	RchiOBHm_Chr5g0062431	1
GO:2000652	regulation of secondary cell wall biogenesis	1/229	14/13928	0.207218	0.771146	0.758188	RchiOBHm_Chr5g0009331	1
GO:2001257	regulation of cation channel activity	1/229	14/13928	0.207218	0.771146	0.758188	RchiOBHm_Chr4g0396201	1
GO:0002429	immune response-activating cell surface receptor signaling pathway	1/229	15/13928	0.220265	0.771146	0.758188	RchiOBHm_Chr4g0396201	1
GO:0002443	leukocyte mediated immunity	1/229	15/13928	0.220265	0.771146	0.758188	RchiOBHm_Chr4g0396201	1
GO:0002768	immune response-regulating cell surface receptor signaling pathway	1/229	15/13928	0.220265	0.771146	0.758188	RchiOBHm_Chr4g0396201	1
GO:0006821	chloride transport	1/229	15/13928	0.220265	0.771146	0.758188	RchiOBHm_Chr1g0379571	1
GO:0009913	epidermal cell differentiation	1/229	15/13928	0.220265	0.771146	0.758188	RchiOBHm_Chr7g0212351	1
GO:0010440	stomatal lineage progression	1/229	15/13928	0.220265	0.771146	0.758188	RchiOBHm_Chr4g0440161	1
GO:0019886	antigen processing and presentation of exogenous peptide antigen via MHC class II	1/229	15/13928	0.220265	0.771146	0.758188	RchiOBHm_Chr2g0106281	1
GO:0030010	establishment of cell polarity	1/229	15/13928	0.220265	0.771146	0.758188	RchiOBHm_Chr4g0396201	1
GO:0031346	positive regulation of cell projection organization	1/229	15/13928	0.220265	0.771146	0.758188	RchiOBHm_Chr4g0396201	1
GO:0040017	positive regulation of locomotion	1/229	15/13928	0.220265	0.771146	0.758188	RchiOBHm_Chr4g0396201	1
GO:0043692	monoterpene metabolic process	1/229	15/13928	0.220265	0.771146	0.758188	RchiOBHm_Chr5g0004711	1
GO:0043693	monoterpene biosynthetic process	1/229	15/13928	0.220265	0.771146	0.758188	RchiOBHm_Chr5g0004711	1
GO:0044380	protein localization to cytoskeleton	1/229	15/13928	0.220265	0.771146	0.758188	RchiOBHm_Chr4g0396201	1
GO:0045666	positive regulation of neuron differentiation	1/229	15/13928	0.220265	0.771146	0.758188	RchiOBHm_Chr4g0396201	1
GO:0050808	synapse organization	1/229	15/13928	0.220265	0.771146	0.758188	RchiOBHm_Chr4g0396201	1
GO:0055069	zinc ion homeostasis	1/229	15/13928	0.220265	0.771146	0.758188	RchiOBHm_Chr3g0463191	1
GO:1901684	arsenate ion transmembrane transport	1/229	15/13928	0.220265	0.771146	0.758188	RchiOBHm_Chr7g0216601	1
GO:0002478	antigen processing and presentation of exogenous peptide antigen	1/229	16/13928	0.233099	0.771146	0.758188	RchiOBHm_Chr2g0106281	1
GO:0002790	peptide secretion	1/229	16/13928	0.233099	0.771146	0.758188	RchiOBHm_Chr4g0396201	1
GO:0006513	protein monoubiquitination	1/229	16/13928	0.233099	0.771146	0.758188	RchiOBHm_Chr6g0254281	1
GO:0007423	sensory organ development	1/229	16/13928	0.233099	0.771146	0.758188	RchiOBHm_Chr4g0396201	1
GO:0007600	sensory perception	1/229	16/13928	0.233099	0.771146	0.758188	RchiOBHm_Chr4g0396201	1
GO:0009306	protein secretion	1/229	16/13928	0.233099	0.771146	0.758188	RchiOBHm_Chr4g0396201	1
GO:0018108	peptidyl-tyrosine phosphorylation	1/229	16/13928	0.233099	0.771146	0.758188	RchiOBHm_Chr7g0191971	1
GO:0018212	peptidyl-tyrosine modification	1/229	16/13928	0.233099	0.771146	0.758188	RchiOBHm_Chr7g0191971	1
GO:0019884	antigen processing and presentation of exogenous antigen	1/229	16/13928	0.233099	0.771146	0.758188	RchiOBHm_Chr2g0106281	1
GO:0022413	reproductive process in single-celled organism	1/229	16/13928	0.233099	0.771146	0.758188	RchiOBHm_Chr4g0396201	1
GO:0030048	actin filament-based movement	1/229	16/13928	0.233099	0.771146	0.758188	RchiOBHm_Chr4g0396201	1
GO:0032505	reproduction of a single-celled organism	1/229	16/13928	0.233099	0.771146	0.758188	RchiOBHm_Chr4g0396201	1
GO:0033683	nucleotide-excision repair, DNA incision	1/229	16/13928	0.233099	0.771146	0.758188	RchiOBHm_Chr6g0254281	1
GO:0040020	regulation of meiotic nuclear division	1/229	16/13928	0.233099	0.771146	0.758188	RchiOBHm_Chr5g0009331	1
GO:0052314	phytoalexin metabolic process	1/229	16/13928	0.233099	0.771146	0.758188	RchiOBHm_Chr5g0061451	1
GO:0052315	phytoalexin biosynthetic process	1/229	16/13928	0.233099	0.771146	0.758188	RchiOBHm_Chr5g0061451	1
GO:2000034	regulation of seed maturation	1/229	16/13928	0.233099	0.771146	0.758188	RchiOBHm_Chr7g0194981	1
GO:0002495	antigen processing and presentation of peptide antigen via MHC class II	1/229	17/13928	0.245723	0.771146	0.758188	RchiOBHm_Chr2g0106281	1
GO:0002504	antigen processing and presentation of peptide or polysaccharide antigen via MHC class II	1/229	17/13928	0.245723	0.771146	0.758188	RchiOBHm_Chr2g0106281	1
GO:0010332	response to gamma radiation	1/229	17/13928	0.245723	0.771146	0.758188	RchiOBHm_Chr5g0009331	1
GO:0010497	plasmodesmata-mediated intercellular transport	1/229	17/13928	0.245723	0.771146	0.758188	RchiOBHm_Chr3g0459001	1
GO:0034059	response to anoxia	1/229	17/13928	0.245723	0.771146	0.758188	RchiOBHm_Chr6g0294441	1
GO:0042447	hormone catabolic process	1/229	17/13928	0.245723	0.771146	0.758188	RchiOBHm_Chr2g0093491	1
GO:0051017	actin filament bundle assembly	1/229	17/13928	0.245723	0.771146	0.758188	RchiOBHm_Chr4g0396201	1
GO:0061572	actin filament bundle organization	1/229	17/13928	0.245723	0.771146	0.758188	RchiOBHm_Chr4g0396201	1
GO:0071475	cellular hyperosmotic salinity response	1/229	17/13928	0.245723	0.771146	0.758188	RchiOBHm_Chr6g0248421	1
GO:0006874	cellular calcium ion homeostasis	1/229	18/13928	0.25814	0.771146	0.758188	RchiOBHm_Chr3g0463191	1
GO:0008655	pyrimidine-containing compound salvage	1/229	18/13928	0.25814	0.771146	0.758188	RchiOBHm_Chr4g0438401	1
GO:0009403	toxin biosynthetic process	1/229	18/13928	0.25814	0.771146	0.758188	RchiOBHm_Chr5g0061451	1
GO:0019432	triglyceride biosynthetic process	1/229	18/13928	0.25814	0.771146	0.758188	RchiOBHm_Chr2g0096691	1
GO:0048359	mucilage metabolic process involved in seed coat development	1/229	18/13928	0.25814	0.771146	0.758188	RchiOBHm_Chr6g0311681	1
GO:0048667	cell morphogenesis involved in neuron differentiation	1/229	18/13928	0.25814	0.771146	0.758188	RchiOBHm_Chr4g0396201	1
GO:0051272	positive regulation of cellular component movement	1/229	18/13928	0.25814	0.771146	0.758188	RchiOBHm_Chr4g0396201	1
GO:0051571	positive regulation of histone H3-K4 methylation	1/229	18/13928	0.25814	0.771146	0.758188	RchiOBHm_Chr7g0235781	1
GO:0055074	calcium ion homeostasis	1/229	18/13928	0.25814	0.771146	0.758188	RchiOBHm_Chr3g0463191	1
GO:0071474	cellular hyperosmotic response	1/229	18/13928	0.25814	0.771146	0.758188	RchiOBHm_Chr6g0248421	1
GO:0080024	indolebutyric acid metabolic process	1/229	18/13928	0.25814	0.771146	0.758188	RchiOBHm_Chr6g0248421	1
GO:0009299	mRNA transcription	1/229	19/13928	0.270353	0.771146	0.758188	RchiOBHm_Chr2g0129691	1
GO:0015695	organic cation transport	1/229	19/13928	0.270353	0.771146	0.758188	RchiOBHm_Chr2g0139491	1
GO:0017157	regulation of exocytosis	1/229	19/13928	0.270353	0.771146	0.758188	RchiOBHm_Chr4g0396201	1
GO:0019882	antigen processing and presentation	1/229	19/13928	0.270353	0.771146	0.758188	RchiOBHm_Chr2g0106281	1
GO:0030866	cortical actin cytoskeleton organization	1/229	19/13928	0.270353	0.771146	0.758188	RchiOBHm_Chr4g0396201	1
GO:0031507	heterochromatin assembly	1/229	19/13928	0.270353	0.771146	0.758188	RchiOBHm_Chr6g0248801	1
GO:0048002	antigen processing and presentation of peptide antigen	1/229	19/13928	0.270353	0.771146	0.758188	RchiOBHm_Chr2g0106281	1
GO:0048812	neuron projection morphogenesis	1/229	19/13928	0.270353	0.771146	0.758188	RchiOBHm_Chr4g0396201	1
GO:0048858	cell projection morphogenesis	1/229	19/13928	0.270353	0.771146	0.758188	RchiOBHm_Chr4g0396201	1
GO:0050769	positive regulation of neurogenesis	1/229	19/13928	0.270353	0.771146	0.758188	RchiOBHm_Chr4g0396201	1
GO:0055062	phosphate ion homeostasis	1/229	19/13928	0.270353	0.771146	0.758188	RchiOBHm_Chr3g0463191	1
GO:0072506	trivalent inorganic anion homeostasis	1/229	19/13928	0.270353	0.771146	0.758188	RchiOBHm_Chr3g0463191	1
GO:0080022	primary root development	1/229	19/13928	0.270353	0.771146	0.758188	RchiOBHm_Chr4g0440161	1
GO:0120039	plasma membrane bounded cell projection morphogenesis	1/229	19/13928	0.270353	0.771146	0.758188	RchiOBHm_Chr4g0396201	1
GO:0001578	microtubule bundle formation	1/229	20/13928	0.282366	0.771146	0.758188	RchiOBHm_Chr5g0015771	1
GO:0009944	polarity specification of adaxial/abaxial axis	1/229	20/13928	0.282366	0.771146	0.758188	RchiOBHm_Chr6g0311931	1
GO:0010496	intercellular transport	1/229	20/13928	0.282366	0.771146	0.758188	RchiOBHm_Chr3g0459001	1
GO:0032507	maintenance of protein location in cell	1/229	20/13928	0.282366	0.771146	0.758188	RchiOBHm_Chr3g0476321	1
GO:0045037	protein import into chloroplast stroma	1/229	20/13928	0.282366	0.771146	0.758188	RchiOBHm_Chr2g0161961	1
GO:0045185	maintenance of protein location	1/229	20/13928	0.282366	0.771146	0.758188	RchiOBHm_Chr3g0476321	1
GO:0051569	regulation of histone H3-K4 methylation	1/229	20/13928	0.282366	0.771146	0.758188	RchiOBHm_Chr7g0235781	1
GO:0051962	positive regulation of nervous system development	1/229	20/13928	0.282366	0.771146	0.758188	RchiOBHm_Chr4g0396201	1
GO:0072530	purine-containing compound transmembrane transport	1/229	20/13928	0.282366	0.771146	0.758188	RchiOBHm_Chr4g0438401	1
GO:1901002	positive regulation of response to salt stress	1/229	20/13928	0.282366	0.771146	0.758188	RchiOBHm_Chr4g0440161	1
GO:0006817	phosphate ion transport	1/229	21/13928	0.294182	0.771146	0.758188	RchiOBHm_Chr7g0216601	1
GO:0010654	apical cell fate commitment	1/229	21/13928	0.294182	0.771146	0.758188	RchiOBHm_Chr3g0462491	1
GO:0010929	positive regulation of auxin mediated signaling pathway	1/229	21/13928	0.294182	0.771146	0.758188	RchiOBHm_Chr6g0308731	1
GO:0016107	sesquiterpenoid catabolic process	1/229	21/13928	0.294182	0.771146	0.758188	RchiOBHm_Chr7g0215351	1
GO:0018874	benzoate metabolic process	1/229	21/13928	0.294182	0.771146	0.758188	RchiOBHm_Chr6g0248421	1
GO:0032875	regulation of DNA endoreduplication	1/229	21/13928	0.294182	0.771146	0.758188	RchiOBHm_Chr4g0440161	1
GO:0034508	centromere complex assembly	1/229	21/13928	0.294182	0.771146	0.758188	RchiOBHm_Chr6g0248801	1
GO:0043290	apocarotenoid catabolic process	1/229	21/13928	0.294182	0.771146	0.758188	RchiOBHm_Chr7g0215351	1
GO:0043473	pigmentation	1/229	21/13928	0.294182	0.771146	0.758188	RchiOBHm_Chr4g0396201	1
GO:0046345	abscisic acid catabolic process	1/229	21/13928	0.294182	0.771146	0.758188	RchiOBHm_Chr7g0215351	1
GO:0046460	neutral lipid biosynthetic process	1/229	21/13928	0.294182	0.771146	0.758188	RchiOBHm_Chr2g0096691	1
GO:0046463	acylglycerol biosynthetic process	1/229	21/13928	0.294182	0.771146	0.758188	RchiOBHm_Chr2g0096691	1
GO:0051224	negative regulation of protein transport	1/229	21/13928	0.294182	0.771146	0.758188	RchiOBHm_Chr2g0136011	1
GO:0072505	divalent inorganic anion homeostasis	1/229	21/13928	0.294182	0.771146	0.758188	RchiOBHm_Chr3g0463191	1
GO:1904950	negative regulation of establishment of protein localization	1/229	21/13928	0.294182	0.771146	0.758188	RchiOBHm_Chr2g0136011	1
GO:0006879	cellular iron ion homeostasis	1/229	22/13928	0.305804	0.771146	0.758188	RchiOBHm_Chr6g0275791	1
GO:0010183	pollen tube guidance	1/229	22/13928	0.305804	0.771146	0.758188	RchiOBHm_Chr5g0061451	1
GO:0010216	maintenance of DNA methylation	1/229	22/13928	0.305804	0.771146	0.758188	RchiOBHm_Chr6g0248801	1
GO:0010959	regulation of metal ion transport	1/229	22/13928	0.305804	0.771146	0.758188	RchiOBHm_Chr4g0396201	1
GO:0050918	positive chemotaxis	1/229	22/13928	0.305804	0.771146	0.758188	RchiOBHm_Chr5g0061451	1
GO:0055083	monovalent inorganic anion homeostasis	1/229	22/13928	0.305804	0.771146	0.758188	RchiOBHm_Chr3g0463191	1
GO:0090333	regulation of stomatal closure	1/229	22/13928	0.305804	0.771146	0.758188	RchiOBHm_Chr6g0303711	1
GO:0090451	cotyledon boundary formation	1/229	22/13928	0.305804	0.771146	0.758188	RchiOBHm_Chr3g0462491	1
GO:0007155	cell adhesion	1/229	23/13928	0.317236	0.771146	0.758188	RchiOBHm_Chr4g0396201	1
GO:0009292	genetic transfer	1/229	23/13928	0.317236	0.771146	0.758188	RchiOBHm_Chr2g0128811	1
GO:0009294	DNA mediated transformation	1/229	23/13928	0.317236	0.771146	0.758188	RchiOBHm_Chr2g0128811	1
GO:0009943	adaxial/abaxial axis specification	1/229	23/13928	0.317236	0.771146	0.758188	RchiOBHm_Chr6g0311931	1
GO:0010191	mucilage metabolic process	1/229	23/13928	0.317236	0.771146	0.758188	RchiOBHm_Chr6g0311681	1
GO:0010726	positive regulation of hydrogen peroxide metabolic process	1/229	23/13928	0.317236	0.771146	0.758188	RchiOBHm_Chr5g0037251	1
GO:0022610	biological adhesion	1/229	23/13928	0.317236	0.771146	0.758188	RchiOBHm_Chr4g0396201	1
GO:0072503	cellular divalent inorganic cation homeostasis	1/229	23/13928	0.317236	0.771146	0.758188	RchiOBHm_Chr3g0463191	1
GO:2000012	regulation of auxin polar transport	1/229	23/13928	0.317236	0.771146	0.758188	RchiOBHm_Chr4g0445441	1
GO:0000077	DNA damage checkpoint signaling	1/229	24/13928	0.328481	0.771146	0.758188	RchiOBHm_Chr5g0009331	1
GO:0006909	phagocytosis	1/229	24/13928	0.328481	0.771146	0.758188	RchiOBHm_Chr4g0396201	1
GO:0010540	basipetal auxin transport	1/229	24/13928	0.328481	0.771146	0.758188	RchiOBHm_Chr7g0239491	1
GO:0010720	positive regulation of cell development	1/229	24/13928	0.328481	0.771146	0.758188	RchiOBHm_Chr4g0396201	1
GO:0019853	L-ascorbic acid biosynthetic process	1/229	24/13928	0.328481	0.771146	0.758188	RchiOBHm_Chr6g0246081	1
GO:0032990	cell part morphogenesis	1/229	24/13928	0.328481	0.771146	0.758188	RchiOBHm_Chr4g0396201	1
GO:0042548	regulation of photosynthesis, light reaction	1/229	24/13928	0.328481	0.771146	0.758188	RchiOBHm_Chr3g0460271	1
GO:0046482	para-aminobenzoic acid metabolic process	1/229	24/13928	0.328481	0.771146	0.758188	RchiOBHm_Chr6g0248421	1
GO:0051047	positive regulation of secretion	1/229	24/13928	0.328481	0.771146	0.758188	RchiOBHm_Chr4g0396201	1
GO:0060260	regulation of transcription initiation from RNA polymerase II promoter	1/229	24/13928	0.328481	0.771146	0.758188	RchiOBHm_Chr5g0039711	1
GO:0060261	positive regulation of transcription initiation from RNA polymerase II promoter	1/229	24/13928	0.328481	0.771146	0.758188	RchiOBHm_Chr5g0039711	1
GO:1902584	positive regulation of response to water deprivation	1/229	24/13928	0.328481	0.771146	0.758188	RchiOBHm_Chr4g0440161	1
GO:1903532	positive regulation of secretion by cell	1/229	24/13928	0.328481	0.771146	0.758188	RchiOBHm_Chr4g0396201	1
GO:2000144	positive regulation of DNA-templated transcription, initiation	1/229	24/13928	0.328481	0.771146	0.758188	RchiOBHm_Chr5g0039711	1
GO:0002213	defense response to insect	1/229	25/13928	0.339541	0.771146	0.758188	RchiOBHm_Chr2g0095581	1
GO:0002757	immune response-activating signal transduction	1/229	25/13928	0.339541	0.771146	0.758188	RchiOBHm_Chr4g0396201	1
GO:0005977	glycogen metabolic process	1/229	25/13928	0.339541	0.771146	0.758188	RchiOBHm_Chr5g0068321	1
GO:0006112	energy reserve metabolic process	1/229	25/13928	0.339541	0.771146	0.758188	RchiOBHm_Chr5g0068321	1
GO:0009690	cytokinin metabolic process	1/229	25/13928	0.339541	0.771146	0.758188	RchiOBHm_Chr2g0093491	1
GO:0009937	regulation of gibberellic acid mediated signaling pathway	1/229	25/13928	0.339541	0.771146	0.758188	RchiOBHm_Chr2g0106281	1
GO:0010975	regulation of neuron projection development	1/229	25/13928	0.339541	0.771146	0.758188	RchiOBHm_Chr4g0396201	1
GO:0019852	L-ascorbic acid metabolic process	1/229	25/13928	0.339541	0.771146	0.758188	RchiOBHm_Chr6g0246081	1
GO:0030155	regulation of cell adhesion	1/229	25/13928	0.339541	0.771146	0.758188	RchiOBHm_Chr6g0311931	1
GO:0031109	microtubule polymerization or depolymerization	1/229	25/13928	0.339541	0.771146	0.758188	RchiOBHm_Chr2g0109641	1
GO:0032465	regulation of cytokinesis	1/229	25/13928	0.339541	0.771146	0.758188	RchiOBHm_Chr4g0396201	1
GO:0048639	positive regulation of developmental growth	1/229	25/13928	0.339541	0.771146	0.758188	RchiOBHm_Chr4g0396201	1
GO:0070828	heterochromatin organization	1/229	25/13928	0.339541	0.771146	0.758188	RchiOBHm_Chr6g0248801	1
GO:1904062	regulation of cation transmembrane transport	1/229	25/13928	0.339541	0.771146	0.758188	RchiOBHm_Chr4g0396201	1
GO:0006206	pyrimidine nucleobase metabolic process	1/229	26/13928	0.350419	0.775149	0.762124	RchiOBHm_Chr4g0438401	1
GO:0009225	nucleotide-sugar metabolic process	1/229	26/13928	0.350419	0.775149	0.762124	RchiOBHm_Chr2g0165161	1
GO:0043562	cellular response to nitrogen levels	1/229	26/13928	0.350419	0.775149	0.762124	RchiOBHm_Chr3g0454221	1
GO:0051445	regulation of meiotic cell cycle	1/229	26/13928	0.350419	0.775149	0.762124	RchiOBHm_Chr5g0009331	1
GO:0051592	response to calcium ion	1/229	26/13928	0.350419	0.775149	0.762124	RchiOBHm_Chr3g0463191	1
GO:1903338	regulation of cell wall organization or biogenesis	1/229	26/13928	0.350419	0.775149	0.762124	RchiOBHm_Chr5g0009331	1
GO:0006641	triglyceride metabolic process	1/229	27/13928	0.361119	0.781071	0.767946	RchiOBHm_Chr2g0096691	1
GO:0009767	photosynthetic electron transport chain	1/229	27/13928	0.361119	0.781071	0.767946	RchiOBHm_Chr4g0439481	1
GO:0009827	plant-type cell wall modification	1/229	27/13928	0.361119	0.781071	0.767946	RchiOBHm_Chr4g0426531	1
GO:0090376	seed trichome differentiation	1/229	27/13928	0.361119	0.781071	0.767946	RchiOBHm_Chr5g0066071	1
GO:0090378	seed trichome elongation	1/229	27/13928	0.361119	0.781071	0.767946	RchiOBHm_Chr5g0066071	1
GO:0002764	immune response-regulating signaling pathway	1/229	28/13928	0.371644	0.781071	0.767946	RchiOBHm_Chr4g0396201	1
GO:0007163	establishment or maintenance of cell polarity	1/229	28/13928	0.371644	0.781071	0.767946	RchiOBHm_Chr4g0396201	1
GO:0007281	germ cell development	1/229	28/13928	0.371644	0.781071	0.767946	RchiOBHm_Chr4g0396201	1
GO:0007610	behavior	1/229	28/13928	0.371644	0.781071	0.767946	RchiOBHm_Chr4g0396201	1
GO:0009900	dehiscence	1/229	28/13928	0.371644	0.781071	0.767946	RchiOBHm_Chr7g0187451	1
GO:0009958	positive gravitropism	1/229	28/13928	0.371644	0.781071	0.767946	RchiOBHm_Chr1g0345191	1
GO:0022898	regulation of transmembrane transporter activity	1/229	28/13928	0.371644	0.781071	0.767946	RchiOBHm_Chr4g0396201	1
GO:0030148	sphingolipid biosynthetic process	1/229	28/13928	0.371644	0.781071	0.767946	RchiOBHm_Chr5g0067241	1
GO:0031175	neuron projection development	1/229	28/13928	0.371644	0.781071	0.767946	RchiOBHm_Chr4g0396201	1
GO:0032409	regulation of transporter activity	1/229	28/13928	0.371644	0.781071	0.767946	RchiOBHm_Chr4g0396201	1
GO:0032412	regulation of ion transmembrane transporter activity	1/229	28/13928	0.371644	0.781071	0.767946	RchiOBHm_Chr4g0396201	1
GO:0007030	Golgi organization	1/229	29/13928	0.381996	0.782576	0.769426	RchiOBHm_Chr4g0396201	1
GO:0010162	seed dormancy process	1/229	29/13928	0.381996	0.782576	0.769426	RchiOBHm_Chr7g0194981	1
GO:0022611	dormancy process	1/229	29/13928	0.381996	0.782576	0.769426	RchiOBHm_Chr7g0194981	1
GO:0032868	response to insulin	1/229	29/13928	0.381996	0.782576	0.769426	RchiOBHm_Chr4g0396201	1
GO:0032869	cellular response to insulin stimulus	1/229	29/13928	0.381996	0.782576	0.769426	RchiOBHm_Chr4g0396201	1
GO:0034644	cellular response to UV	1/229	29/13928	0.381996	0.782576	0.769426	RchiOBHm_Chr6g0254281	1
GO:0071375	cellular response to peptide hormone stimulus	1/229	29/13928	0.381996	0.782576	0.769426	RchiOBHm_Chr4g0396201	1
GO:1901653	cellular response to peptide	1/229	29/13928	0.381996	0.782576	0.769426	RchiOBHm_Chr4g0396201	1
GO:1903008	organelle disassembly	1/229	29/13928	0.381996	0.782576	0.769426	RchiOBHm_Chr2g0109641	1
GO:2000031	regulation of salicylic acid mediated signaling pathway	1/229	29/13928	0.381996	0.782576	0.769426	RchiOBHm_Chr6g0308731	1
GO:2000379	positive regulation of reactive oxygen species metabolic process	1/229	29/13928	0.381996	0.782576	0.769426	RchiOBHm_Chr5g0037251	1
GO:0006612	protein targeting to membrane	1/229	30/13928	0.392178	0.786432	0.773217	RchiOBHm_Chr3g0476321	1
GO:0006836	neurotransmitter transport	1/229	30/13928	0.392178	0.786432	0.773217	RchiOBHm_Chr5g0062431	1
GO:0009955	adaxial/abaxial pattern specification	1/229	30/13928	0.392178	0.786432	0.773217	RchiOBHm_Chr6g0311931	1
GO:0030855	epithelial cell differentiation	1/229	30/13928	0.392178	0.786432	0.773217	RchiOBHm_Chr7g0212351	1
GO:0046246	terpene biosynthetic process	1/229	30/13928	0.392178	0.786432	0.773217	RchiOBHm_Chr5g0004711	1
GO:0051194	obsolete positive regulation of cofactor metabolic process	1/229	30/13928	0.392178	0.786432	0.773217	RchiOBHm_Chr5g0037251	1
GO:0006892	post-Golgi vesicle-mediated transport	1/229	31/13928	0.402194	0.794058	0.780716	RchiOBHm_Chr4g0396201	1
GO:0060147	regulation of posttranscriptional gene silencing	1/229	31/13928	0.402194	0.794058	0.780716	RchiOBHm_Chr2g0166231	1
GO:0072348	sulfur compound transport	1/229	31/13928	0.402194	0.794058	0.780716	RchiOBHm_Chr2g0128811	1
GO:2000069	regulation of post-embryonic root development	1/229	31/13928	0.402194	0.794058	0.780716	RchiOBHm_Chr4g0440161	1
GO:0000038	very long-chain fatty acid metabolic process	1/229	32/13928	0.412044	0.794058	0.780716	RchiOBHm_Chr5g0017481	1
GO:0009750	response to fructose	1/229	32/13928	0.412044	0.794058	0.780716	RchiOBHm_Chr7g0181391	1
GO:0009833	plant-type primary cell wall biogenesis	1/229	32/13928	0.412044	0.794058	0.780716	RchiOBHm_Chr5g0011441	1
GO:0010584	pollen exine formation	1/229	32/13928	0.412044	0.794058	0.780716	RchiOBHm_Chr7g0202371	1
GO:0043434	response to peptide hormone	1/229	32/13928	0.412044	0.794058	0.780716	RchiOBHm_Chr4g0396201	1
GO:0043467	regulation of generation of precursor metabolites and energy	1/229	32/13928	0.412044	0.794058	0.780716	RchiOBHm_Chr3g0460271	1
GO:0045055	regulated exocytosis	1/229	32/13928	0.412044	0.794058	0.780716	RchiOBHm_Chr5g0062431	1
GO:0050877	nervous system process	1/229	32/13928	0.412044	0.794058	0.780716	RchiOBHm_Chr4g0396201	1
GO:0060271	cilium assembly	1/229	32/13928	0.412044	0.794058	0.780716	RchiOBHm_Chr5g0015771	1
GO:0045664	regulation of neuron differentiation	1/229	33/13928	0.421734	0.796657	0.783271	RchiOBHm_Chr4g0396201	1
GO:0052386	cell wall thickening	1/229	33/13928	0.421734	0.796657	0.783271	RchiOBHm_Chr6g0300381	1
GO:0055072	iron ion homeostasis	1/229	33/13928	0.421734	0.796657	0.783271	RchiOBHm_Chr6g0275791	1
GO:0090691	formation of plant organ boundary	1/229	33/13928	0.421734	0.796657	0.783271	RchiOBHm_Chr3g0462491	1
GO:1903829	positive regulation of protein localization	1/229	33/13928	0.421734	0.796657	0.783271	RchiOBHm_Chr4g0396201	1
GO:0006282	regulation of DNA repair	1/229	34/13928	0.431264	0.796657	0.783271	RchiOBHm_Chr4g0429571	1
GO:0009960	endosperm development	1/229	34/13928	0.431264	0.796657	0.783271	RchiOBHm_Chr4g0445441	1
GO:0042335	cuticle development	1/229	34/13928	0.431264	0.796657	0.783271	RchiOBHm_Chr3g0448981	1
GO:0072507	divalent inorganic cation homeostasis	1/229	34/13928	0.431264	0.796657	0.783271	RchiOBHm_Chr3g0463191	1
GO:1901000	regulation of response to salt stress	1/229	34/13928	0.431264	0.796657	0.783271	RchiOBHm_Chr4g0440161	1
GO:1901652	response to peptide	1/229	34/13928	0.431264	0.796657	0.783271	RchiOBHm_Chr4g0396201	1
GO:2001023	regulation of response to drug	1/229	34/13928	0.431264	0.796657	0.783271	RchiOBHm_Chr6g0308731	1
GO:2001038	regulation of cellular response to drug	1/229	34/13928	0.431264	0.796657	0.783271	RchiOBHm_Chr6g0308731	1
GO:0009567	double fertilization forming a zygote and endosperm	1/229	35/13928	0.440638	0.799912	0.786471	RchiOBHm_Chr4g0425711	1
GO:0009942	longitudinal axis specification	1/229	35/13928	0.440638	0.799912	0.786471	RchiOBHm_Chr3g0462491	1
GO:0010310	regulation of hydrogen peroxide metabolic process	1/229	35/13928	0.440638	0.799912	0.786471	RchiOBHm_Chr5g0037251	1
GO:0045596	negative regulation of cell differentiation	1/229	35/13928	0.440638	0.799912	0.786471	RchiOBHm_Chr2g0128811	1
GO:2000022	regulation of jasmonic acid mediated signaling pathway	1/229	35/13928	0.440638	0.799912	0.786471	RchiOBHm_Chr6g0308731	1
GO:0010025	wax biosynthetic process	1/229	36/13928	0.449858	0.799912	0.786471	RchiOBHm_Chr2g0166231	1
GO:0031344	regulation of cell projection organization	1/229	36/13928	0.449858	0.799912	0.786471	RchiOBHm_Chr4g0396201	1
GO:0045036	protein targeting to chloroplast	1/229	36/13928	0.449858	0.799912	0.786471	RchiOBHm_Chr2g0161961	1
GO:0072596	establishment of protein localization to chloroplast	1/229	36/13928	0.449858	0.799912	0.786471	RchiOBHm_Chr2g0161961	1
GO:0120035	regulation of plasma membrane bounded cell projection organization	1/229	36/13928	0.449858	0.799912	0.786471	RchiOBHm_Chr4g0396201	1
GO:2000142	regulation of DNA-templated transcription, initiation	1/229	36/13928	0.449858	0.799912	0.786471	RchiOBHm_Chr5g0039711	1
GO:0009687	abscisic acid metabolic process	1/229	37/13928	0.458927	0.799912	0.786471	RchiOBHm_Chr7g0215351	1
GO:0009696	salicylic acid metabolic process	1/229	37/13928	0.458927	0.799912	0.786471	RchiOBHm_Chr6g0248421	1
GO:0010105	negative regulation of ethylene-activated signaling pathway	1/229	37/13928	0.458927	0.799912	0.786471	RchiOBHm_Chr5g0032721	1
GO:0043288	apocarotenoid metabolic process	1/229	37/13928	0.458927	0.799912	0.786471	RchiOBHm_Chr7g0215351	1
GO:0046164	alcohol catabolic process	1/229	37/13928	0.458927	0.799912	0.786471	RchiOBHm_Chr7g0215351	1
GO:0046688	response to copper ion	1/229	37/13928	0.458927	0.799912	0.786471	RchiOBHm_Chr2g0121051	1
GO:0048859	formation of anatomical boundary	1/229	37/13928	0.458927	0.799912	0.786471	RchiOBHm_Chr3g0462491	1
GO:0050767	regulation of neurogenesis	1/229	37/13928	0.458927	0.799912	0.786471	RchiOBHm_Chr4g0396201	1
GO:0070298	negative regulation of phosphorelay signal transduction system	1/229	37/13928	0.458927	0.799912	0.786471	RchiOBHm_Chr5g0032721	1
GO:0070417	cellular response to cold	1/229	37/13928	0.458927	0.799912	0.786471	RchiOBHm_Chr7g0235781	1
GO:1902644	tertiary alcohol metabolic process	1/229	37/13928	0.458927	0.799912	0.786471	RchiOBHm_Chr7g0215351	1
GO:0002791	regulation of peptide secretion	1/229	38/13928	0.467846	0.799912	0.786471	RchiOBHm_Chr2g0136011	1
GO:0009853	photorespiration	1/229	38/13928	0.467846	0.799912	0.786471	RchiOBHm_Chr7g0212851	1
GO:0010075	regulation of meristem growth	1/229	38/13928	0.467846	0.799912	0.786471	RchiOBHm_Chr2g0109581	1
GO:0010286	heat acclimation	1/229	38/13928	0.467846	0.799912	0.786471	RchiOBHm_Chr6g0311931	1
GO:0015850	organic hydroxy compound transport	1/229	38/13928	0.467846	0.799912	0.786471	RchiOBHm_Chr7g0212851	1
GO:0016579	protein deubiquitination	1/229	38/13928	0.467846	0.799912	0.786471	RchiOBHm_Chr6g0254281	1
GO:0030433	ubiquitin-dependent ERAD pathway	1/229	38/13928	0.467846	0.799912	0.786471	RchiOBHm_Chr5g0039711	1
GO:0031570	DNA integrity checkpoint signaling	1/229	38/13928	0.467846	0.799912	0.786471	RchiOBHm_Chr5g0009331	1
GO:0042214	terpene metabolic process	1/229	38/13928	0.467846	0.799912	0.786471	RchiOBHm_Chr5g0004711	1
GO:0043687	post-translational protein modification	1/229	38/13928	0.467846	0.799912	0.786471	RchiOBHm_Chr6g0254281	1
GO:0048236	plant-type sporogenesis	1/229	38/13928	0.467846	0.799912	0.786471	RchiOBHm_Chr4g0440161	1
GO:0048666	neuron development	1/229	38/13928	0.467846	0.799912	0.786471	RchiOBHm_Chr4g0396201	1
GO:0050708	regulation of protein secretion	1/229	38/13928	0.467846	0.799912	0.786471	RchiOBHm_Chr2g0136011	1
GO:0080050	regulation of seed development	1/229	38/13928	0.467846	0.799912	0.786471	RchiOBHm_Chr7g0194981	1
GO:0007584	response to nutrient	1/229	39/13928	0.47662	0.806919	0.79336	RchiOBHm_Chr4g0396201	1
GO:0010166	wax metabolic process	1/229	39/13928	0.47662	0.806919	0.79336	RchiOBHm_Chr2g0166231	1
GO:0051051	negative regulation of transport	1/229	39/13928	0.47662	0.806919	0.79336	RchiOBHm_Chr2g0136011	1
GO:0070301	cellular response to hydrogen peroxide	1/229	39/13928	0.47662	0.806919	0.79336	RchiOBHm_Chr6g0248421	1
GO:0072598	protein localization to chloroplast	1/229	39/13928	0.47662	0.806919	0.79336	RchiOBHm_Chr2g0161961	1
GO:0006665	sphingolipid metabolic process	1/229	40/13928	0.485249	0.812056	0.798411	RchiOBHm_Chr5g0067241	1
GO:0030307	positive regulation of cell growth	1/229	40/13928	0.485249	0.812056	0.798411	RchiOBHm_Chr4g0396201	1
GO:0034765	regulation of ion transmembrane transport	1/229	40/13928	0.485249	0.812056	0.798411	RchiOBHm_Chr4g0396201	1
GO:2000070	regulation of response to water deprivation	1/229	40/13928	0.485249	0.812056	0.798411	RchiOBHm_Chr4g0440161	1
GO:0000578	embryonic axis specification	1/229	41/13928	0.493737	0.812415	0.798764	RchiOBHm_Chr3g0462491	1
GO:0009789	positive regulation of abscisic acid-activated signaling pathway	1/229	41/13928	0.493737	0.812415	0.798764	RchiOBHm_Chr6g0303711	1
GO:0016115	terpenoid catabolic process	1/229	41/13928	0.493737	0.812415	0.798764	RchiOBHm_Chr7g0215351	1
GO:0034762	regulation of transmembrane transport	1/229	41/13928	0.493737	0.812415	0.798764	RchiOBHm_Chr4g0396201	1
GO:0043622	cortical microtubule organization	1/229	41/13928	0.493737	0.812415	0.798764	RchiOBHm_Chr7g0212351	1
GO:1901421	positive regulation of response to alcohol	1/229	41/13928	0.493737	0.812415	0.798764	RchiOBHm_Chr6g0303711	1
GO:1905959	positive regulation of cellular response to alcohol	1/229	41/13928	0.493737	0.812415	0.798764	RchiOBHm_Chr6g0303711	1
GO:0006638	neutral lipid metabolic process	1/229	42/13928	0.502085	0.813266	0.799601	RchiOBHm_Chr2g0096691	1
GO:0006639	acylglycerol metabolic process	1/229	42/13928	0.502085	0.813266	0.799601	RchiOBHm_Chr2g0096691	1
GO:0008361	regulation of cell size	1/229	42/13928	0.502085	0.813266	0.799601	RchiOBHm_Chr4g0396201	1
GO:0009887	animal organ morphogenesis	1/229	42/13928	0.502085	0.813266	0.799601	RchiOBHm_Chr4g0396201	1
GO:0010104	regulation of ethylene-activated signaling pathway	1/229	42/13928	0.502085	0.813266	0.799601	RchiOBHm_Chr5g0032721	1
GO:0016132	brassinosteroid biosynthetic process	1/229	42/13928	0.502085	0.813266	0.799601	RchiOBHm_Chr7g0215351	1
GO:0070297	regulation of phosphorelay signal transduction system	1/229	42/13928	0.502085	0.813266	0.799601	RchiOBHm_Chr5g0032721	1
GO:0071472	cellular response to salt stress	1/229	42/13928	0.502085	0.813266	0.799601	RchiOBHm_Chr6g0248421	1
GO:0098661	inorganic anion transmembrane transport	1/229	42/13928	0.502085	0.813266	0.799601	RchiOBHm_Chr7g0216601	1
GO:0120031	plasma membrane bounded cell projection assembly	1/229	42/13928	0.502085	0.813266	0.799601	RchiOBHm_Chr5g0015771	1
GO:0002237	response to molecule of bacterial origin	1/229	43/13928	0.510297	0.81925	0.805484	RchiOBHm_Chr2g0133001	1
GO:0009566	fertilization	1/229	43/13928	0.510297	0.81925	0.805484	RchiOBHm_Chr4g0425711	1
GO:0009736	cytokinin-activated signaling pathway	1/229	43/13928	0.510297	0.81925	0.805484	RchiOBHm_Chr7g0239491	1
GO:0030244	cellulose biosynthetic process	1/229	43/13928	0.510297	0.81925	0.805484	RchiOBHm_Chr5g0011441	1
GO:0016129	phytosteroid biosynthetic process	1/229	44/13928	0.518373	0.820878	0.807085	RchiOBHm_Chr7g0215351	1
GO:0030031	cell projection assembly	1/229	44/13928	0.518373	0.820878	0.807085	RchiOBHm_Chr5g0015771	1
GO:0030182	neuron differentiation	1/229	44/13928	0.518373	0.820878	0.807085	RchiOBHm_Chr4g0396201	1
GO:0051274	beta-glucan biosynthetic process	1/229	44/13928	0.518373	0.820878	0.807085	RchiOBHm_Chr5g0011441	1
GO:0090150	establishment of protein localization to membrane	1/229	44/13928	0.518373	0.820878	0.807085	RchiOBHm_Chr3g0476321	1
GO:0047484	regulation of response to osmotic stress	1/229	45/13928	0.526317	0.825145	0.811279	RchiOBHm_Chr4g0440161	1
GO:0006714	sesquiterpenoid metabolic process	1/229	46/13928	0.534131	0.825145	0.811279	RchiOBHm_Chr7g0215351	1
GO:0008300	isoprenoid catabolic process	1/229	46/13928	0.534131	0.825145	0.811279	RchiOBHm_Chr7g0215351	1
GO:0010208	pollen wall assembly	1/229	46/13928	0.534131	0.825145	0.811279	RchiOBHm_Chr7g0202371	1
GO:0030334	regulation of cell migration	1/229	46/13928	0.534131	0.825145	0.811279	RchiOBHm_Chr4g0396201	1
GO:0045597	positive regulation of cell differentiation	1/229	46/13928	0.534131	0.825145	0.811279	RchiOBHm_Chr4g0396201	1
GO:0085029	extracellular matrix assembly	1/229	46/13928	0.534131	0.825145	0.811279	RchiOBHm_Chr7g0202371	1
GO:2000145	regulation of cell motility	1/229	46/13928	0.534131	0.825145	0.811279	RchiOBHm_Chr4g0396201	1
GO:0072528	pyrimidine-containing compound biosynthetic process	1/229	47/13928	0.541816	0.833619	0.819611	RchiOBHm_Chr4g0438401	1
GO:2001020	regulation of response to DNA damage stimulus	1/229	47/13928	0.541816	0.833619	0.819611	RchiOBHm_Chr4g0429571	1
GO:0030243	cellulose metabolic process	1/229	48/13928	0.549374	0.836196	0.822146	RchiOBHm_Chr5g0011441	1
GO:0042631	cellular response to water deprivation	1/229	48/13928	0.549374	0.836196	0.822146	RchiOBHm_Chr6g0248421	1
GO:0044764	multi-organism cellular process	1/229	48/13928	0.549374	0.836196	0.822146	RchiOBHm_Chr2g0128811	1
GO:0090329	regulation of DNA-dependent DNA replication	1/229	48/13928	0.549374	0.836196	0.822146	RchiOBHm_Chr4g0440161	1
GO:1901570	fatty acid derivative biosynthetic process	1/229	48/13928	0.549374	0.836196	0.822146	RchiOBHm_Chr2g0166231	1
GO:0009407	toxin catabolic process	1/229	49/13928	0.556809	0.837345	0.823275	RchiOBHm_Chr3g0464521	1
GO:0030422	production of siRNA involved in RNA interference	1/229	49/13928	0.556809	0.837345	0.823275	RchiOBHm_Chr2g0166231	1
GO:0032984	protein-containing complex disassembly	1/229	49/13928	0.556809	0.837345	0.823275	RchiOBHm_Chr2g0109641	1
GO:0051783	regulation of nuclear division	1/229	49/13928	0.556809	0.837345	0.823275	RchiOBHm_Chr5g0009331	1
GO:0071368	cellular response to cytokinin stimulus	1/229	49/13928	0.556809	0.837345	0.823275	RchiOBHm_Chr7g0239491	1
GO:0071462	cellular response to water stimulus	1/229	49/13928	0.556809	0.837345	0.823275	RchiOBHm_Chr6g0248421	1
GO:0006890	retrograde vesicle-mediated transport, Golgi to endoplasmic reticulum	1/229	50/13928	0.564122	0.837345	0.823275	RchiOBHm_Chr2g0106281	1
GO:0008360	regulation of cell shape	1/229	50/13928	0.564122	0.837345	0.823275	RchiOBHm_Chr4g0396201	1
GO:0034293	sexual sporulation	1/229	50/13928	0.564122	0.837345	0.823275	RchiOBHm_Chr4g0440161	1
GO:0036503	ERAD pathway	1/229	50/13928	0.564122	0.837345	0.823275	RchiOBHm_Chr5g0039711	1
GO:0040012	regulation of locomotion	1/229	50/13928	0.564122	0.837345	0.823275	RchiOBHm_Chr4g0396201	1
GO:0043902	obsolete positive regulation of multi-organism process	1/229	50/13928	0.564122	0.837345	0.823275	RchiOBHm_Chr4g0396201	1
GO:0051960	regulation of nervous system development	1/229	50/13928	0.564122	0.837345	0.823275	RchiOBHm_Chr4g0396201	1
GO:1901616	organic hydroxy compound catabolic process	1/229	50/13928	0.564122	0.837345	0.823275	RchiOBHm_Chr7g0215351	1
GO:0009825	multidimensional cell growth	1/229	51/13928	0.571314	0.842521	0.828364	RchiOBHm_Chr4g0426531	1
GO:0009880	embryonic pattern specification	1/229	52/13928	0.578388	0.847458	0.833218	RchiOBHm_Chr3g0462491	1
GO:0016246	RNA interference	1/229	52/13928	0.578388	0.847458	0.833218	RchiOBHm_Chr2g0166231	1
GO:0031497	chromatin assembly	1/229	52/13928	0.578388	0.847458	0.833218	RchiOBHm_Chr6g0248801	1
GO:0034754	cellular hormone metabolic process	1/229	52/13928	0.578388	0.847458	0.833218	RchiOBHm_Chr2g0093491	1
GO:0042364	water-soluble vitamin biosynthetic process	1/229	52/13928	0.578388	0.847458	0.833218	RchiOBHm_Chr6g0246081	1
GO:0000911	cytokinesis by cell plate formation	1/229	53/13928	0.585346	0.849618	0.835341	RchiOBHm_Chr4g0440161	1
GO:0002229	defense response to oomycetes	1/229	53/13928	0.585346	0.849618	0.835341	RchiOBHm_Chr5g0037251	1
GO:0006289	nucleotide-excision repair	1/229	53/13928	0.585346	0.849618	0.835341	RchiOBHm_Chr6g0254281	1
GO:0010769	regulation of cell morphogenesis involved in differentiation	1/229	53/13928	0.585346	0.849618	0.835341	RchiOBHm_Chr4g0396201	1
GO:0048767	root hair elongation	1/229	53/13928	0.585346	0.849618	0.835341	RchiOBHm_Chr3g0493221	1
GO:0001505	regulation of neurotransmitter levels	1/229	54/13928	0.59219	0.852423	0.838099	RchiOBHm_Chr5g0062431	1
GO:0003008	system process	1/229	54/13928	0.59219	0.852423	0.838099	RchiOBHm_Chr4g0396201	1
GO:0006906	vesicle fusion	1/229	54/13928	0.59219	0.852423	0.838099	RchiOBHm_Chr3g0476321	1
GO:0010212	response to ionizing radiation	1/229	54/13928	0.59219	0.852423	0.838099	RchiOBHm_Chr5g0009331	1
GO:0000165	MAPK cascade	1/229	55/13928	0.598921	0.852423	0.838099	RchiOBHm_Chr5g0061451	1
GO:0006275	regulation of DNA replication	1/229	55/13928	0.598921	0.852423	0.838099	RchiOBHm_Chr4g0440161	1
GO:0006935	chemotaxis	1/229	55/13928	0.598921	0.852423	0.838099	RchiOBHm_Chr5g0061451	1
GO:0009694	jasmonic acid metabolic process	1/229	55/13928	0.598921	0.852423	0.838099	RchiOBHm_Chr6g0296071	1
GO:0048481	plant ovule development	1/229	55/13928	0.598921	0.852423	0.838099	RchiOBHm_Chr5g0061451	1
GO:0035670	plant-type ovary development	1/229	56/13928	0.605542	0.856344	0.841955	RchiOBHm_Chr5g0061451	1
GO:0051054	positive regulation of DNA metabolic process	1/229	56/13928	0.605542	0.856344	0.841955	RchiOBHm_Chr6g0248801	1
GO:0051270	regulation of cellular component movement	1/229	56/13928	0.605542	0.856344	0.841955	RchiOBHm_Chr4g0396201	1
GO:0032436	positive regulation of proteasomal ubiquitin-dependent protein catabolic process	1/229	57/13928	0.612053	0.859455	0.845013	RchiOBHm_Chr5g0044711	1
GO:0042330	taxis	1/229	57/13928	0.612053	0.859455	0.845013	RchiOBHm_Chr5g0061451	1
GO:0051170	import into nucleus	1/229	57/13928	0.612053	0.859455	0.845013	RchiOBHm_Chr2g0128811	1
GO:0009112	nucleobase metabolic process	1/229	58/13928	0.618458	0.861029	0.846561	RchiOBHm_Chr4g0438401	1
GO:0044247	cellular polysaccharide catabolic process	1/229	58/13928	0.618458	0.861029	0.846561	RchiOBHm_Chr5g0068321	1
GO:0046323	glucose import	1/229	58/13928	0.618458	0.861029	0.846561	RchiOBHm_Chr2g0101981	1
GO:0051273	beta-glucan metabolic process	1/229	58/13928	0.618458	0.861029	0.846561	RchiOBHm_Chr5g0011441	1
GO:0070646	protein modification by small protein removal	1/229	58/13928	0.618458	0.861029	0.846561	RchiOBHm_Chr6g0254281	1
GO:0090174	organelle membrane fusion	1/229	58/13928	0.618458	0.861029	0.846561	RchiOBHm_Chr3g0476321	1
GO:0006333	chromatin assembly or disassembly	1/229	59/13928	0.624758	0.861029	0.846561	RchiOBHm_Chr6g0248801	1
GO:0009850	auxin metabolic process	1/229	59/13928	0.624758	0.861029	0.846561	RchiOBHm_Chr6g0248421	1
GO:0032508	DNA duplex unwinding	1/229	59/13928	0.624758	0.861029	0.846561	RchiOBHm_Chr5g0022071	1
GO:0042537	benzene-containing compound metabolic process	1/229	59/13928	0.624758	0.861029	0.846561	RchiOBHm_Chr6g0248421	1
GO:0043934	sporulation	1/229	59/13928	0.624758	0.861029	0.846561	RchiOBHm_Chr4g0440161	1
GO:1901987	regulation of cell cycle phase transition	1/229	59/13928	0.624758	0.861029	0.846561	RchiOBHm_Chr4g0440161	1
GO:1902532	negative regulation of intracellular signal transduction	1/229	59/13928	0.624758	0.861029	0.846561	RchiOBHm_Chr5g0032721	1
GO:1904659	glucose transmembrane transport	1/229	59/13928	0.624758	0.861029	0.846561	RchiOBHm_Chr2g0101981	1
GO:2000060	positive regulation of ubiquitin-dependent protein catabolic process	1/229	59/13928	0.624758	0.861029	0.846561	RchiOBHm_Chr5g0044711	1
GO:0000075	cell cycle checkpoint signaling	1/229	60/13928	0.630953	0.865373	0.850832	RchiOBHm_Chr5g0009331	1
GO:0008645	hexose transmembrane transport	1/229	60/13928	0.630953	0.865373	0.850832	RchiOBHm_Chr2g0101981	1
GO:0009630	gravitropism	1/229	60/13928	0.630953	0.865373	0.850832	RchiOBHm_Chr1g0345191	1
GO:0055081	anion homeostasis	1/229	60/13928	0.630953	0.865373	0.850832	RchiOBHm_Chr3g0463191	1
GO:0006767	water-soluble vitamin metabolic process	1/229	61/13928	0.637047	0.867417	0.852842	RchiOBHm_Chr6g0246081	1
GO:0015749	monosaccharide transmembrane transport	1/229	61/13928	0.637047	0.867417	0.852842	RchiOBHm_Chr2g0101981	1
GO:0016197	endosomal transport	1/229	61/13928	0.637047	0.867417	0.852842	RchiOBHm_Chr4g0396201	1
GO:0032392	DNA geometric change	1/229	61/13928	0.637047	0.867417	0.852842	RchiOBHm_Chr5g0022071	1
GO:0045927	positive regulation of growth	1/229	61/13928	0.637047	0.867417	0.852842	RchiOBHm_Chr4g0396201	1
GO:0007015	actin filament organization	1/229	63/13928	0.648936	0.871123	0.856485	RchiOBHm_Chr4g0396201	1
GO:0009251	glucan catabolic process	1/229	63/13928	0.648936	0.871123	0.856485	RchiOBHm_Chr5g0068321	1
GO:0032434	regulation of proteasomal ubiquitin-dependent protein catabolic process	1/229	63/13928	0.648936	0.871123	0.856485	RchiOBHm_Chr5g0044711	1
GO:0043269	regulation of ion transport	1/229	63/13928	0.648936	0.871123	0.856485	RchiOBHm_Chr4g0396201	1
GO:0046467	membrane lipid biosynthetic process	1/229	63/13928	0.648936	0.871123	0.856485	RchiOBHm_Chr5g0067241	1
GO:0072527	pyrimidine-containing compound metabolic process	1/229	63/13928	0.648936	0.871123	0.856485	RchiOBHm_Chr4g0438401	1
GO:0015748	organophosphate ester transport	1/229	64/13928	0.654735	0.871702	0.857055	RchiOBHm_Chr5g0003801	1
GO:0016143	S-glycoside metabolic process	1/229	64/13928	0.654735	0.871702	0.857055	RchiOBHm_Chr1g0376641	1
GO:0019757	glycosinolate metabolic process	1/229	64/13928	0.654735	0.871702	0.857055	RchiOBHm_Chr1g0376641	1
GO:0019760	glucosinolate metabolic process	1/229	64/13928	0.654735	0.871702	0.857055	RchiOBHm_Chr1g0376641	1
GO:0045017	glycerolipid biosynthetic process	1/229	64/13928	0.654735	0.871702	0.857055	RchiOBHm_Chr2g0096691	1
GO:0010927	cellular component assembly involved in morphogenesis	1/229	65/13928	0.660438	0.875195	0.860489	RchiOBHm_Chr7g0202371	1
GO:0022900	electron transport chain	1/229	65/13928	0.660438	0.875195	0.860489	RchiOBHm_Chr4g0439481	1
GO:0042435	indole-containing compound biosynthetic process	1/229	65/13928	0.660438	0.875195	0.860489	RchiOBHm_Chr5g0061451	1
GO:0045995	regulation of embryonic development	1/229	65/13928	0.660438	0.875195	0.860489	RchiOBHm_Chr4g0396201	1
GO:0007031	peroxisome organization	1/229	66/13928	0.666047	0.877515	0.86277	RchiOBHm_Chr4g0396201	1
GO:2000058	regulation of ubiquitin-dependent protein catabolic process	1/229	66/13928	0.666047	0.877515	0.86277	RchiOBHm_Chr5g0044711	1
GO:0008284	positive regulation of cell population proliferation	1/229	67/13928	0.671564	0.880701	0.865903	RchiOBHm_Chr3g0462491	1
GO:0019318	hexose metabolic process	1/229	67/13928	0.671564	0.880701	0.865903	RchiOBHm_Chr2g0099201	1
GO:0009110	vitamin biosynthetic process	1/229	69/13928	0.682327	0.886635	0.871737	RchiOBHm_Chr6g0246081	1
GO:0016036	cellular response to phosphate starvation	1/229	69/13928	0.682327	0.886635	0.871737	RchiOBHm_Chr5g0002561	1
GO:0001676	long-chain fatty acid metabolic process	1/229	70/13928	0.687576	0.887627	0.872712	RchiOBHm_Chr4g0396201	1
GO:0048825	cotyledon development	1/229	70/13928	0.687576	0.887627	0.872712	RchiOBHm_Chr3g0462491	1
GO:1901264	carbohydrate derivative transport	1/229	70/13928	0.687576	0.887627	0.872712	RchiOBHm_Chr5g0003801	1
GO:2000028	regulation of photoperiodism, flowering	1/229	71/13928	0.692739	0.888989	0.874051	RchiOBHm_Chr4g0444791	1
GO:0044275	cellular carbohydrate catabolic process	1/229	73/13928	0.702811	0.897992	0.882902	RchiOBHm_Chr5g0068321	1
GO:0051050	positive regulation of transport	1/229	73/13928	0.702811	0.897992	0.882902	RchiOBHm_Chr4g0396201	1
GO:0000122	negative regulation of transcription by RNA polymerase II	1/229	75/13928	0.712554	0.9032	0.888023	RchiOBHm_Chr3g0478001	1
GO:0048699	generation of neurons	1/229	75/13928	0.712554	0.9032	0.888023	RchiOBHm_Chr4g0396201	1
GO:0071281	cellular response to iron ion	1/229	75/13928	0.712554	0.9032	0.888023	RchiOBHm_Chr6g0275791	1
GO:0045814	negative regulation of gene expression, epigenetic	1/229	76/13928	0.717306	0.904187	0.888994	RchiOBHm_Chr7g0235781	1
GO:0070918	primary sncRNA processing	1/229	76/13928	0.717306	0.904187	0.888994	RchiOBHm_Chr2g0166231	1
GO:0071359	cellular response to dsRNA	1/229	77/13928	0.721979	0.906081	0.890855	RchiOBHm_Chr2g0166231	1
GO:0080147	root hair cell development	1/229	77/13928	0.721979	0.906081	0.890855	RchiOBHm_Chr3g0493221	1
GO:0006766	vitamin metabolic process	1/229	78/13928	0.726576	0.906081	0.890855	RchiOBHm_Chr6g0246081	1
GO:0009250	glucan biosynthetic process	1/229	78/13928	0.726576	0.906081	0.890855	RchiOBHm_Chr5g0011441	1
GO:2000377	regulation of reactive oxygen species metabolic process	1/229	78/13928	0.726576	0.906081	0.890855	RchiOBHm_Chr5g0037251	1
GO:0010501	RNA secondary structure unwinding	1/229	79/13928	0.731097	0.906081	0.890855	RchiOBHm_Chr5g0083351	1
GO:0019216	regulation of lipid metabolic process	1/229	79/13928	0.731097	0.906081	0.890855	RchiOBHm_Chr5g0046101	1
GO:0034976	response to endoplasmic reticulum stress	1/229	79/13928	0.731097	0.906081	0.890855	RchiOBHm_Chr5g0039711	1
GO:0051193	obsolete regulation of cofactor metabolic process	1/229	79/13928	0.731097	0.906081	0.890855	RchiOBHm_Chr5g0037251	1
GO:0061025	membrane fusion	1/229	79/13928	0.731097	0.906081	0.890855	RchiOBHm_Chr3g0476321	1
GO:0065002	intracellular protein transmembrane transport	1/229	79/13928	0.731097	0.906081	0.890855	RchiOBHm_Chr2g0161961	1
GO:0006323	DNA packaging	1/229	80/13928	0.735543	0.906081	0.890855	RchiOBHm_Chr6g0248801	1
GO:0006749	glutathione metabolic process	1/229	80/13928	0.735543	0.906081	0.890855	RchiOBHm_Chr3g0464521	1
GO:0008283	cell population proliferation	1/229	80/13928	0.735543	0.906081	0.890855	RchiOBHm_Chr2g0136011	1
GO:0009308	amine metabolic process	1/229	80/13928	0.735543	0.906081	0.890855	RchiOBHm_Chr2g0093491	1
GO:0071230	cellular response to amino acid stimulus	1/229	80/13928	0.735543	0.906081	0.890855	RchiOBHm_Chr4g0396201	1
GO:0072329	monocarboxylic acid catabolic process	1/229	80/13928	0.735543	0.906081	0.890855	RchiOBHm_Chr7g0215351	1
GO:0006643	membrane lipid metabolic process	1/229	81/13928	0.739916	0.907905	0.892649	RchiOBHm_Chr5g0067241	1
GO:0010090	trichome morphogenesis	1/229	81/13928	0.739916	0.907905	0.892649	RchiOBHm_Chr6g0311681	1
GO:0043331	response to dsRNA	1/229	81/13928	0.739916	0.907905	0.892649	RchiOBHm_Chr2g0166231	1
GO:0048440	carpel development	1/229	82/13928	0.744217	0.907905	0.892649	RchiOBHm_Chr5g0061451	1
GO:0009788	negative regulation of abscisic acid-activated signaling pathway	1/229	83/13928	0.748448	0.907905	0.892649	RchiOBHm_Chr7g0194981	1
GO:0010039	response to iron ion	1/229	83/13928	0.748448	0.907905	0.892649	RchiOBHm_Chr6g0275791	1
GO:0022411	cellular component disassembly	1/229	83/13928	0.748448	0.907905	0.892649	RchiOBHm_Chr2g0109641	1
GO:1901420	negative regulation of response to alcohol	1/229	83/13928	0.748448	0.907905	0.892649	RchiOBHm_Chr7g0194981	1
GO:1905958	negative regulation of cellular response to alcohol	1/229	83/13928	0.748448	0.907905	0.892649	RchiOBHm_Chr7g0194981	1
GO:0030036	actin cytoskeleton organization	1/229	84/13928	0.752609	0.908403	0.893139	RchiOBHm_Chr4g0396201	1
GO:0009644	response to high light intensity	1/229	86/13928	0.760726	0.911369	0.896055	RchiOBHm_Chr7g0204611	1
GO:0009686	gibberellin biosynthetic process	1/229	86/13928	0.760726	0.911369	0.896055	RchiOBHm_Chr1g0355231	1
GO:0010051	xylem and phloem pattern formation	1/229	86/13928	0.760726	0.911369	0.896055	RchiOBHm_Chr6g0300381	1
GO:0048284	organelle fusion	1/229	86/13928	0.760726	0.911369	0.896055	RchiOBHm_Chr3g0476321	1
GO:0022008	neurogenesis	1/229	87/13928	0.764684	0.911369	0.896055	RchiOBHm_Chr4g0396201	1
GO:0042274	ribosomal small subunit biogenesis	1/229	87/13928	0.764684	0.911369	0.896055	RchiOBHm_Chr7g0187181	1
GO:0051223	regulation of protein transport	1/229	87/13928	0.764684	0.911369	0.896055	RchiOBHm_Chr2g0136011	1
GO:0090087	regulation of peptide transport	1/229	87/13928	0.764684	0.911369	0.896055	RchiOBHm_Chr2g0136011	1
GO:0009072	aromatic amino acid family metabolic process	1/229	88/13928	0.768577	0.914819	0.899447	RchiOBHm_Chr6g0248421	1
GO:0003333	amino acid transmembrane transport	1/229	89/13928	0.772407	0.914819	0.899447	RchiOBHm_Chr1g0371471	1
GO:0006338	chromatin remodeling	1/229	89/13928	0.772407	0.914819	0.899447	RchiOBHm_Chr6g0248801	1
GO:0070201	regulation of establishment of protein localization	1/229	89/13928	0.772407	0.914819	0.899447	RchiOBHm_Chr2g0136011	1
GO:0060548	negative regulation of cell death	1/229	90/13928	0.776173	0.917368	0.901954	RchiOBHm_Chr6g0281591	1
GO:0000272	polysaccharide catabolic process	1/229	91/13928	0.779877	0.919433	0.903984	RchiOBHm_Chr5g0068321	1
GO:0006865	amino acid transport	1/229	91/13928	0.779877	0.919433	0.903984	RchiOBHm_Chr1g0371471	1
GO:0006403	RNA localization	1/229	92/13928	0.78352	0.919433	0.903984	RchiOBHm_Chr4g0396201	1
GO:0035194	post-transcriptional gene silencing by RNA	1/229	92/13928	0.78352	0.919433	0.903984	RchiOBHm_Chr2g0166231	1
GO:0034614	cellular response to reactive oxygen species	1/229	93/13928	0.787103	0.919433	0.903984	RchiOBHm_Chr6g0248421	1
GO:0006633	fatty acid biosynthetic process	1/229	94/13928	0.790627	0.919433	0.903984	RchiOBHm_Chr4g0396201	1
GO:0045786	negative regulation of cell cycle	1/229	94/13928	0.790627	0.919433	0.903984	RchiOBHm_Chr5g0009331	1
GO:0048467	gynoecium development	1/229	94/13928	0.790627	0.919433	0.903984	RchiOBHm_Chr5g0061451	1
GO:0060627	regulation of vesicle-mediated transport	1/229	94/13928	0.790627	0.919433	0.903984	RchiOBHm_Chr4g0396201	1
GO:0071806	protein transmembrane transport	1/229	94/13928	0.790627	0.919433	0.903984	RchiOBHm_Chr2g0161961	1
GO:0006897	endocytosis	1/229	95/13928	0.794092	0.919433	0.903984	RchiOBHm_Chr4g0396201	1
GO:0009685	gibberellin metabolic process	1/229	95/13928	0.794092	0.919433	0.903984	RchiOBHm_Chr1g0355231	1
GO:0060284	regulation of cell development	1/229	95/13928	0.794092	0.919433	0.903984	RchiOBHm_Chr4g0396201	1
GO:0019684	photosynthesis, light reaction	1/229	96/13928	0.797501	0.919759	0.904305	RchiOBHm_Chr4g0439481	1
GO:0071482	cellular response to light stimulus	1/229	96/13928	0.797501	0.919759	0.904305	RchiOBHm_Chr6g0254281	1
GO:0002239	response to oomycetes	1/229	97/13928	0.800854	0.919759	0.904305	RchiOBHm_Chr5g0037251	1
GO:0016050	vesicle organization	1/229	97/13928	0.800854	0.919759	0.904305	RchiOBHm_Chr3g0476321	1
GO:0030029	actin filament-based process	1/229	97/13928	0.800854	0.919759	0.904305	RchiOBHm_Chr4g0396201	1
GO:0043200	response to amino acid	1/229	99/13928	0.807394	0.921694	0.906206	RchiOBHm_Chr4g0396201	1
GO:0048764	trichoblast maturation	1/229	99/13928	0.807394	0.921694	0.906206	RchiOBHm_Chr3g0493221	1
GO:0048765	root hair cell differentiation	1/229	99/13928	0.807394	0.921694	0.906206	RchiOBHm_Chr3g0493221	1
GO:0006066	alcohol metabolic process	1/229	100/13928	0.810583	0.92348	0.907963	RchiOBHm_Chr7g0215351	1
GO:0010054	trichoblast differentiation	1/229	100/13928	0.810583	0.92348	0.907963	RchiOBHm_Chr3g0493221	1
GO:0006650	glycerophospholipid metabolic process	1/229	103/13928	0.81984	0.929468	0.91385	RchiOBHm_Chr6g0303711	1
GO:0032535	regulation of cellular component size	1/229	105/13928	0.825759	0.932361	0.916695	RchiOBHm_Chr4g0396201	1
GO:0016441	posttranscriptional gene silencing	1/229	106/13928	0.828645	0.934187	0.91849	RchiOBHm_Chr2g0166231	1
GO:0007399	nervous system development	1/229	107/13928	0.831484	0.934187	0.91849	RchiOBHm_Chr4g0396201	1
GO:0042542	response to hydrogen peroxide	1/229	107/13928	0.831484	0.934187	0.91849	RchiOBHm_Chr6g0248421	1
GO:0071478	cellular response to radiation	1/229	107/13928	0.831484	0.934187	0.91849	RchiOBHm_Chr6g0254281	1
GO:0090066	regulation of anatomical structure size	1/229	107/13928	0.831484	0.934187	0.91849	RchiOBHm_Chr4g0396201	1
GO:0048469	cell maturation	1/229	108/13928	0.834276	0.934554	0.918851	RchiOBHm_Chr3g0493221	1
GO:0098869	cellular oxidant detoxification	1/229	108/13928	0.834276	0.934554	0.918851	RchiOBHm_Chr2g0098631	1
GO:1905421	regulation of plant organ morphogenesis	1/229	108/13928	0.834276	0.934554	0.918851	RchiOBHm_Chr6g0311931	1
GO:0060341	regulation of cellular localization	1/229	109/13928	0.837023	0.935786	0.920062	RchiOBHm_Chr4g0396201	1
GO:1990748	cellular detoxification	1/229	110/13928	0.839723	0.937884	0.922124	RchiOBHm_Chr2g0098631	1
GO:0015980	energy derivation by oxidation of organic compounds	1/229	112/13928	0.844992	0.940995	0.925183	RchiOBHm_Chr5g0068321	1
GO:0009100	glycoprotein metabolic process	1/229	114/13928	0.850088	0.94201	0.926181	RchiOBHm_Chr2g0099201	1
GO:0009637	response to blue light	1/229	115/13928	0.852573	0.94201	0.926181	RchiOBHm_Chr3g0454371	1
GO:0010053	root epidermal cell differentiation	1/229	115/13928	0.852573	0.94201	0.926181	RchiOBHm_Chr3g0493221	1
GO:0009965	leaf morphogenesis	1/229	116/13928	0.855017	0.94201	0.926181	RchiOBHm_Chr6g0311931	1
GO:0048513	animal organ development	1/229	116/13928	0.855017	0.94201	0.926181	RchiOBHm_Chr4g0396201	1
GO:0065001	specification of axis polarity	1/229	116/13928	0.855017	0.94201	0.926181	RchiOBHm_Chr6g0311931	1
GO:0010150	leaf senescence	1/229	120/13928	0.864397	0.947752	0.931827	RchiOBHm_Chr3g0466171	1
GO:0017038	protein import	1/229	120/13928	0.864397	0.947752	0.931827	RchiOBHm_Chr2g0161961	1
GO:0022604	regulation of cell morphogenesis	1/229	120/13928	0.864397	0.947752	0.931827	RchiOBHm_Chr4g0396201	1
GO:0071417	cellular response to organonitrogen compound	1/229	120/13928	0.864397	0.947752	0.931827	RchiOBHm_Chr4g0396201	1
GO:0006575	cellular modified amino acid metabolic process	1/229	122/13928	0.868858	0.95081	0.934833	RchiOBHm_Chr3g0464521	1
GO:0044272	sulfur compound biosynthetic process	1/229	123/13928	0.871033	0.952273	0.936272	RchiOBHm_Chr5g0061451	1
GO:0031047	gene silencing by RNA	1/229	125/13928	0.875276	0.953246	0.937229	RchiOBHm_Chr2g0166231	1
GO:0098657	import into cell	1/229	125/13928	0.875276	0.953246	0.937229	RchiOBHm_Chr4g0396201	1
GO:0009615	response to virus	1/229	126/13928	0.877345	0.954585	0.938545	RchiOBHm_Chr2g0166231	1
GO:0006913	nucleocytoplasmic transport	1/229	127/13928	0.87938	0.954778	0.938734	RchiOBHm_Chr2g0128811	1
GO:0051169	nuclear transport	1/229	127/13928	0.87938	0.954778	0.938734	RchiOBHm_Chr2g0128811	1
GO:0044242	cellular lipid catabolic process	1/229	130/13928	0.885286	0.957963	0.941866	RchiOBHm_Chr7g0215351	1
GO:0048868	pollen tube development	1/229	131/13928	0.88719	0.957963	0.941866	RchiOBHm_Chr5g0061451	1
GO:0016999	antibiotic metabolic process	1/229	132/13928	0.889062	0.958165	0.942065	RchiOBHm_Chr6g0248421	1
GO:0070588	calcium ion transmembrane transport	1/229	132/13928	0.889062	0.958165	0.942065	RchiOBHm_Chr3g0463191	1
GO:0002831	regulation of response to biotic stimulus	1/229	134/13928	0.892715	0.96119	0.945039	RchiOBHm_Chr6g0296071	1
GO:0006816	calcium ion transport	1/229	135/13928	0.894496	0.961287	0.945135	RchiOBHm_Chr3g0463191	1
GO:0016042	lipid catabolic process	1/229	135/13928	0.894496	0.961287	0.945135	RchiOBHm_Chr7g0215351	1
GO:0016052	carbohydrate catabolic process	1/229	143/13928	0.907724	0.967298	0.951044	RchiOBHm_Chr5g0068321	1
GO:0048588	developmental cell growth	1/229	145/13928	0.910765	0.967298	0.951044	RchiOBHm_Chr3g0493221	1
GO:0009639	response to red or far red light	1/229	146/13928	0.912248	0.967298	0.951044	RchiOBHm_Chr7g0215351	1
GO:0009626	plant-type hypersensitive response	1/229	147/13928	0.913706	0.967298	0.951044	RchiOBHm_Chr5g0037701	1
GO:0034050	programmed cell death induced by symbiont	1/229	147/13928	0.913706	0.967298	0.951044	RchiOBHm_Chr5g0037701	1
GO:0048509	regulation of meristem development	1/229	147/13928	0.913706	0.967298	0.951044	RchiOBHm_Chr2g0109581	1
GO:0034599	cellular response to oxidative stress	1/229	154/13928	0.923259	0.973752	0.95739	RchiOBHm_Chr6g0248421	1
GO:0009108	obsolete coenzyme biosynthetic process	1/229	162/13928	0.932893	0.975444	0.959053	RchiOBHm_Chr6g0246081	1
GO:0045944	positive regulation of transcription by RNA polymerase II	1/229	162/13928	0.932893	0.975444	0.959053	RchiOBHm_Chr5g0039711	1
GO:0006644	phospholipid metabolic process	1/229	163/13928	0.93401	0.975444	0.959053	RchiOBHm_Chr6g0303711	1
GO:0032101	regulation of response to external stimulus	1/229	166/13928	0.937249	0.976766	0.960353	RchiOBHm_Chr6g0296071	1
GO:0007005	mitochondrion organization	1/229	170/13928	0.941323	0.978322	0.961883	RchiOBHm_Chr4g0396201	1
GO:0009658	chloroplast organization	1/229	170/13928	0.941323	0.978322	0.961883	RchiOBHm_Chr7g0212851	1
GO:1903046	meiotic cell cycle process	1/229	181/13928	0.951219	0.984109	0.967573	RchiOBHm_Chr4g0440161	1
GO:0051321	meiotic cell cycle	1/229	189/13928	0.957354	0.986553	0.969975	RchiOBHm_Chr4g0440161	1
GO:0016458	obsolete gene silencing	1/229	190/13928	0.958065	0.986553	0.969975	RchiOBHm_Chr2g0166231	1
GO:0006364	rRNA processing	1/229	193/13928	0.960128	0.986553	0.969975	RchiOBHm_Chr7g0187181	1
GO:0016072	rRNA metabolic process	1/229	202/13928	0.965728	0.986553	0.969975	RchiOBHm_Chr7g0187181	1
GO:0009909	regulation of flower development	1/229	207/13928	0.968494	0.987603	0.971008	RchiOBHm_Chr7g0227261	1
GO:0016570	histone modification	1/229	221/13928	0.975111	0.992521	0.975843	RchiOBHm_Chr6g0254281	1
GO:0009657	plastid organization	1/229	222/13928	0.975526	0.992521	0.975843	RchiOBHm_Chr7g0212851	1
GO:0016569	obsolete covalent chromatin modification	1/229	223/13928	0.975935	0.992521	0.975843	RchiOBHm_Chr6g0254281	1
GO:0051188	obsolete cofactor biosynthetic process	1/229	227/13928	0.977504	0.993228	0.976538	RchiOBHm_Chr6g0246081	1
GO:0072594	establishment of protein localization to organelle	1/229	250/13928	0.984738	0.996971	0.980219	RchiOBHm_Chr2g0161961	1
GO:0010015	root morphogenesis	1/229	256/13928	0.986209	0.996971	0.980219	RchiOBHm_Chr3g0493221	1
GO:0006351	transcription, DNA-templated	1/229	258/13928	0.986667	0.996971	0.980219	RchiOBHm_Chr2g0129691	1
GO:0010608	posttranscriptional regulation of gene expression	1/229	259/13928	0.98689	0.996971	0.980219	RchiOBHm_Chr2g0166231	1
GO:0097659	nucleic acid-templated transcription	1/229	261/13928	0.987326	0.996971	0.980219	RchiOBHm_Chr2g0129691	1
GO:0072330	monocarboxylic acid biosynthetic process	1/229	275/13928	0.989997	0.997896	0.981128	RchiOBHm_Chr4g0396201	1
GO:0032774	RNA biosynthetic process	1/229	281/13928	0.990963	0.997984	0.981215	RchiOBHm_Chr2g0129691	1
GO:0042254	ribosome biogenesis	1/229	322/13928	0.995489	0.999675	0.982877	RchiOBHm_Chr7g0187181	1
GO:0034470	ncRNA processing	1/229	325/13928	0.995713	0.999675	0.982877	RchiOBHm_Chr7g0187181	1
GO:0018193	peptidyl-amino acid modification	1/229	399/13928	0.998784	0.999675	0.982877	RchiOBHm_Chr7g0191971	1
GO:0022613	ribonucleoprotein complex biogenesis	1/229	425/13928	0.99922	0.999675	0.982877	RchiOBHm_Chr7g0187181	1
GO:0034660	ncRNA metabolic process	1/229	455/13928	0.999533	0.999675	0.982877	RchiOBHm_Chr7g0187181	1
GO:0016071	mRNA metabolic process	1/229	476/13928	0.999675	0.999675	0.982877	RchiOBHm_Chr2g0129691	1
