# Supplementary material for: The GAs–RhMYB70 feedback loop fine-tunes cell expansion and petal size by modulating cellulose content in rose
Source: Hortic Res. 2025 May 21;12(8):uhaf134. doi: 10.1093/hr/uhaf134 (PMC12268152; doi:10.1093/hr/uhaf134)
Supplement: Web_Material_uhaf134 [file web_material_uhaf134.zip › Supplementary table 2.xlsx]

## Sheet: RhMYB70-vs-TRV2.filter
Supplementary Table 2 The profiles of different expressed genes (DEGs)
Id	Annotation	TRV2_mean	RhMYB70_mean	log2(fc)	PValue
RchiOBHmChr6g0255341	putative transcription factor MYB-HB-like family	32.4633	7.57	-2.10045	9.88e-08
RchiOBHmChr5g0056521	#N/A	5.54333	0.223333	-4.63348	6.35e-07
RchiOBHmChr2g0168491	hypothetical protein RchiOBHm_Chr2g0168491	0.01	5.16	9.01123	5.55e-06
RchiOBHmChr3g0475651	NDR1/HIN1-like protein 10	46.3167	1.62	-4.83747	9.79e-06
RchiOBHmChr7g0230541	putative powdery mildew resistance protein, RPW8	49.0933	1.13667	-5.43265	1.03e-05
RchiOBHmChr5g0055441	glucomannan 4-beta-mannosyltransferase 2-like	0.09	8.26	6.52007	1.24e-05
RchiOBHmChr2g0094021	protein ALP1-like	61.8033	2.66333	-4.53638	1.54e-05
RchiOBHmChr6g0283211	cysteine-rich repeat secretory protein 55-like	0.613333	0.001	-9.26053	2.47e-05
RchiOBHmChr3g0475641	NDR1/HIN1-like protein 10	30.92	2.14333	-3.85061	3.14e-05
RchiOBHmChr7g0204611	ethylene-responsive transcription factor 5-like	89.8733	5.03667	-4.15735	4.56e-05
RchiOBHmChr7g0194991	endoglucanase 6	8.91	263.447	4.88594	4.76e-05
RchiOBHmChr5g0084011	hypothetical protein RchiOBHm_Chr5g0084011	0.07	2.97333	5.40858	5.35e-05
RchiOBHmChr5g0042321	hypothetical protein RchiOBHm_Chr5g0042321	4.45667	0.1	-5.47789	5.52e-05
RchiOBHmChr5g0062941	zinc finger protein ZAT12-like	7.86667	0.34	-4.53215	6.09e-05
RchiOBHmChr2g0124821	probable calcium-binding protein CML36	238.267	20.5867	-3.53279	7.71e-05
RchiOBHmChr4g0444321	MLP-like protein 423	9.64667	111.38	3.52932	8.41e-05
RchiOBHmChr6g0251771	probable BOI-related E3 ubiquitin-protein ligase 2 isoform X2	4.29333	0.916667	-2.22763	0.000106816
RchiOBHmChr2g0123781	hypothetical protein RchiOBHm_Chr2g0123781	40.8133	2.69	-3.92336	0.000115112
RchiOBHmChr5g0042371	#N/A	1.79667	0.0566667	-4.98668	0.000118596
RchiOBHmChr6g0273301	putative laccase	0.001	0.846667	9.72565	0.000126383
RchiOBHmChr7g0190771	uncharacterized protein LOC112177203	1.32	0.163333	-3.01465	0.000129156
RchiOBHmChr1g0352721	BON1-associated protein 1-like	2.38667	0.0633333	-5.23589	0.000143551
RchiOBHmChr1g0325761	hypothetical protein RchiOBHm_Chr1g0325761	0.001	0.41	8.67948	0.000184332
RchiOBHmChr3g0449021	putative triacylglycerol lipase	0.21	8.82667	5.39341	0.000184855
RchiOBHmChr1g0342721	putative ankyrin repeat-containing domain, PGG domain-containing protein	0.703333	21.46	4.9313	0.000190168
RchiOBHmChr6g0264431	#N/A	3.49333	0.12	-4.8635	0.000237307
RchiOBHmChr5g0002711	L-ascorbate oxidase homolog	0.193333	5.70333	4.88264	0.000257881
RchiOBHmChr5g0047241	putative poly(A)-specific ribonuclease	240.027	11.9667	-4.3261	0.000267614
RchiOBHmChr3g0493221	probable protein S-acyltransferase 4 isoform X1	0.15	1.21333	3.01594	0.000274325
RchiOBHmChr6g0286421	caffeic acid 3-O-methyltransferase-like	0.001	0.503333	8.97537	0.000282165
RchiOBHmChr3g0467811	hypothetical protein RchiOBHm_Chr3g0467811	0.001	0.916667	9.84025	0.000310682
RchiOBHmChr2g0174811	beta-glucosidase 24-like isoform X1	0.001	0.77	9.58871	0.00031343
RchiOBHmChr3g0448981	putative triacylglycerol lipase	0.216667	4.39333	4.34177	0.000313833
RchiOBHmChr4g0443781	uncharacterized protein LOC112197424	32.58	4.94	-2.7214	0.00032018
RchiOBHmChr7g0178551	probable calcium-binding protein CML27	172	46.61	-1.8837	0.000348004
RchiOBHmChr7g0187091	zinc finger BED domain-containing protein RICESLEEPER 2-like	0.0666667	2.64333	5.30925	0.000348142
RchiOBHmChr3g0492391	U-box domain-containing protein 21	112.23	8.74667	-3.68158	0.000390164
RchiOBHmChr4g0423331	RING-H2 finger protein ATL2	233.693	19.6667	-3.57079	0.000408365
RchiOBHmChr5g0004711	(3S,6E)-nerolidol synthase 1-like	0.001	0.72	9.49185	0.000412028
RchiOBHmChr2g0162351	putative cell wall protein	0.673333	8.99333	3.73946	0.000460112
RchiOBHmChr3g0462391	#N/A	1.65333	32.93	4.31595	0.00048103
RchiOBHmChr7g0224191	hypothetical protein RchiOBHm_Chr7g0224191	2.57	0.653333	-1.97588	0.000504007
RchiOBHmChr3g0476321	syntaxin-121-like	49.0867	5.40333	-3.18341	0.000558872
RchiOBHmChr2g0125911	hypothetical protein RchiOBHm_Chr2g0125911	0.02	1.08	5.75489	0.000602909
RchiOBHmChr1g0379891	ubiquitin carboxyl-terminal hydrolase MINDY-1-like	0.0866667	3.73333	5.42884	0.000608942
RchiOBHmChr7g0196441	uncharacterized protein LOC112177457	13.5833	3.66	-1.89192	0.0006885
RchiOBHmChr7g0217541	uncharacterized protein LOC112180495	41.8633	3.42333	-3.61221	0.000756712
RchiOBHmChr2g0112881	linamarin synthase 2-like	0.84	0.14	-2.58496	0.000756779
RchiOBHmChr7g0217701	putative calcium-binding protein CML19	43.5	1.31667	-5.04605	0.000819155
RchiOBHmChr6g0310761	#N/A	0.001	0.336667	8.39518	0.000830051
RchiOBHmChr6g0281291	3-hydroxy-3-methylglutaryl-coenzyme A reductase 1-like	59.59	8.58	-2.79602	0.000862314
RchiOBHmChr2g0090981	protein SODIUM POTASSIUM ROOT DEFECTIVE 2	7.14333	113.53	3.99033	0.000881165
RchiOBHmChr2g0120471	putative protein-serine/threonine kinase CMGC-RCK family	0.853333	0.03	-4.83007	0.00095764
RchiOBHmChr7g0231061	#N/A	0.206667	2.95333	3.83697	0.000989791
RchiOBHmChr1g0365821	#N/A	0.0766667	2.48333	5.01753	0.00101262
RchiOBHmChr5g0062991	zinc finger protein ZAT12-like	2.94333	0.286667	-3.36	0.00102086
RchiOBHmChr4g0402701	uncharacterized protein LOC112198226	1.00333	0.0766667	-3.71006	0.00103489
RchiOBHmChr7g0177321	putative cytochrome P450	0.29	0.001	-8.17991	0.00106956
RchiOBHmChr2g0099201	alpha-mannosidase	4.45333	13.85	1.63693	0.00110943
RchiOBHmChr7g0243671	protein EXORDIUM-like 1	75.9633	7.59	-3.32313	0.00111289
RchiOBHmChr5g0080361	#N/A	0.001	0.443333	8.79225	0.0011495
RchiOBHmChr1g0343521	protein ECERIFERUM 1-like isoform X1	1.06	10.06	3.24649	0.00115358
RchiOBHmChr2g0118041	putative ribonuclease H-like domain-containing protein	0.001	0.62	9.27612	0.00115579
RchiOBHmChr6g0248991	serine carboxypeptidase-like 17	0.293333	3.50333	3.57812	0.00118789
RchiOBHmChr5g0044071	fatty acyl-CoA reductase 1-like	1.03	10.4967	3.34922	0.00121444
RchiOBHmChr5g0003391	#N/A	8.79	1.11667	-2.97666	0.00122188
RchiOBHmChr5g0009091	uncharacterized protein LOC112166796	0.42	7.55	4.16802	0.00124514
RchiOBHmChr7g0186151	protein ABIL2-like	0.343333	4.31667	3.65224	0.00124721
RchiOBHmChr5g0070291	probable protein phosphatase 2C 25	55.42	10.8033	-2.35893	0.00128574
RchiOBHmChr5g0049201	uncharacterized protein LOC112202508	12.3733	3.54	-1.80541	0.00129638
RchiOBHmChr6g0276921	RNA polymerase II C-terminal domain phosphatase-like 4	4.30333	1	-2.10545	0.00137826
RchiOBHmChr4g0402041	putative superoxide dismutase	0.0733333	0.653333	3.15528	0.00140083
RchiOBHmChr6g0255011	hypothetical protein RchiOBHm_Chr6g0255011	1.6	0.0233333	-6.09954	0.00143874
RchiOBHmCPg0501721	#N/A	6.53	1.06	-2.62302	0.00143981
RchiOBHmChr5g0020711	hypothetical protein RchiOBHm_Chr5g0020711	0.913333	0.0933333	-3.29068	0.00144818
RchiOBHmChr6g0286171	putative succinate dehydrogenase (quinone)	1.24	10.4467	3.07463	0.00147284
RchiOBHmChr2g0096631	#N/A	0.233333	0.001	-7.86625	0.00152173
RchiOBHmChr7g0220711	protein DMP3	11.53	0.976667	-3.56138	0.00153966
RchiOBHmChr2g0116301	hypothetical protein RchiOBHm_Chr2g0116301	0.09	0.89	3.30581	0.00155234
RchiOBHmChr6g0281411	3-hydroxy-3-methylglutaryl-coenzyme A reductase 1-like	1.82	0.446667	-2.02667	0.00157248
RchiOBHmChr3g0475321	lipid droplet-associated hydrolase isoform X1	0.303333	1.3	2.09954	0.00158461
RchiOBHmChr2g0121371	hypothetical protein RchiOBHm_Chr7g0200621	0.0333333	1.79	5.74685	0.00161072
RchiOBHmChr6g0253441	putative transcription factor AS2-LOB family	3.08667	54.7967	4.14997	0.001611
RchiOBHmChr4g0427991	uncharacterized protein LOC112199853	3.13333	42.7	3.76847	0.00170692
RchiOBHmChr5g0083351	#N/A	0.283333	2.8	3.30485	0.00171846
RchiOBHmChr4g0446391	protein BPS1, chloroplastic-like	13.1033	2.40667	-2.44483	0.00174167
RchiOBHmChr1g0355231	putative gibberellin 20-beta-dioxygenase	0.263333	2.84333	3.43262	0.00179676
RchiOBHmChr1g0379631	hypothetical protein RchiOBHm_Chr1g0379631	3.04333	0.0833333	-5.19061	0.0019052
RchiOBHmChr6g0274481	phytosulfokine receptor 2	25.6167	3.54333	-2.8539	0.00190738
RchiOBHmChr7g0191371	GDSL esterase/lipase At3g48460	0.896667	3.41667	1.92995	0.00192096
RchiOBHmChr2g0138731	putative HAT dimerization domain-containing protein	0.646667	5.67667	3.13395	0.00196206
RchiOBHmChr6g0283271	cysteine-rich repeat secretory protein 55-like	0.68	0.0133333	-5.67243	0.00197777
RchiOBHmChr1g0316901	#N/A	0.00666667	0.79	6.88874	0.00198708
RchiOBHmChr1g0356911	RAB6A-GEF complex partner protein 1-like	1.15	4.4	1.93587	0.00199168
RchiOBHmChr2g0128811	basic leucine zipper 34-like isoform X1	2.65	43.1167	4.02418	0.00202214
RchiOBHmChr6g0249291	#N/A	0.07	2.17333	4.95641	0.00204088
RchiOBHmChr2g0098631	peroxidase 64	0.27	1.30667	2.27486	0.0020933
RchiOBHmChr4g0429571	putative histidine kinase-like ATPase domain-containing protein	0.001	0.74	9.53138	0.00211684
RchiOBHmChr4g0423321	uncharacterized protein LOC112200160	0.223333	6.21333	4.7981	0.00214839
RchiOBHmChr1g0365941	putative transcription factor interactor and regulator CCHC(Zn) family	0.001	0.81	9.66178	0.00228038
RchiOBHmChr5g0006661	hypothetical protein RchiOBHm_Chr5g0006661	0.0166667	0.87	5.70598	0.00228436
RchiOBHmChr1g0374511	Acid beta-fructofuranosidase 1, vacuolar	7.29333	72.01	3.30355	0.00230781
RchiOBHmChr1g0343691	protein ECERIFERUM 1-like	110.68	773.733	2.80544	0.00236376
RchiOBHmChr5g0003801	glucose-6-phosphate/phosphate translocator 1, chloroplastic-like	0.186667	1.26667	2.7625	0.00244051
RchiOBHmChr1g0371121	#N/A	0.001	0.81	9.66178	0.0024692
RchiOBHmChr6g0296921	#N/A	0.001	0.493333	8.94642	0.00254614
RchiOBHmChr7g0202811	36.4 kDa proline-rich protein	0.57	11.8733	4.38062	0.00258887
RchiOBHmChr5g0063331	18.1 kDa class I heat shock protein-like	54.6	2.67333	-4.35219	0.00262437
RchiOBHmChr2g0176091	hypothetical protein RchiOBHm_Chr2g0176091	0.001	0.823333	9.68533	0.00262803
RchiOBHmChr1g0368931	UDP-glycosyltransferase 76B1-like	0.67	8.23333	3.61924	0.00264585
RchiOBHmChr4g0440921	hypothetical protein RchiOBHm_Chr4g0440921	16.33	3.11	-2.39254	0.00277758
RchiOBHmChr7g0196331	putative Late embryogenesis abundant protein, LEA-14	0.496667	0.06	-3.04924	0.00285927
RchiOBHmChr2g0157761	GDSL esterase/lipase At2g04570-like	0.2	4.51333	4.49612	0.00286286
RchiOBHmChr6g0262061	uncharacterized protein LOC112173511	1.08333	0.103333	-3.3901	0.00288849
RchiOBHmChr5g0041351	putative triacylglycerol lipase	0.276667	3.25	3.55422	0.00293458
RchiOBHmChr4g0401921	hypothetical protein RchiOBHm_Chr4g0401921	0.001	0.776667	9.60115	0.00299152
RchiOBHmChr4g0402951	putative xyloglucan:xyloglucosyl transferase	1.84333	0.233333	-2.98185	0.00299353
RchiOBHmChr2g0100171	beta-galactosidase 3	9.54333	60.1933	2.65704	0.00300423
RchiOBHmChr6g0286651	putative vacuolar protein sorting-associated protein	0.0733333	0.69	3.23406	0.00300615
RchiOBHmChr7g0218001	putative geraniol 8-hydroxylase	1.79333	0.2	-3.16457	0.00310557
RchiOBHmChr6g0279501	receptor-like cytosolic serine/threonine-protein kinase RBK1 isoform X2	2.36667	8.85	1.90282	0.00316252
RchiOBHmChr3g0457501	calmodulin-binding protein 25-like	36.7933	4.47	-3.0411	0.00318027
RchiOBHmChr6g0288001	#N/A	2.06333	0.186667	-3.46644	0.00328321
RchiOBHmChr2g0135781	#N/A	1.69333	0.21	-3.0114	0.00328758
RchiOBHmChr1g0376641	dehydration-responsive element-binding protein 1B-like	44.1067	5.24	-3.07336	0.00331599
RchiOBHmChr4g0444251	protein RICE SALT SENSITIVE 3-like	0.113333	1.43667	3.66408	0.00336167
RchiOBHmChr5g0061601	uncharacterized protein LOC112167143	0.963333	0.0633333	-3.927	0.00346765
RchiOBHmChr2g0142721	ABC transporter C family member 8-like	0.0866667	1.71333	4.30518	0.00351126
RchiOBHmChr2g0159711	#N/A	0.001	0.243333	7.92679	0.0035192
RchiOBHmChr7g0181631	hypothetical protein RchiOBHm_Chr2g0125531	0.176667	1.57	3.15166	0.00366803
RchiOBHmChr1g0316461	polyketide synthase 1	11.0367	114.803	3.37879	0.00367044
RchiOBHmChr5g0043321	fatty acyl-CoA reductase 1-like isoform X1	14.2367	124.527	3.12877	0.00370111
RchiOBHmChr3g0460361	probable WRKY transcription factor 70 isoform X1	1.18667	0.0433333	-4.77529	0.00376959
RchiOBHmChr3g0481421	hypothetical protein RchiOBHm_Chr3g0481421	0.513333	0.0633333	-3.01886	0.00378716
RchiOBHmChr5g0010311	protein CHUP1, chloroplastic	0.79	13.8333	4.13015	0.00387434
RchiOBHmChr7g0195571	mavicyanin-like	6.94667	1.67	-2.05647	0.00392507
RchiOBHmChr2g0169181	hypothetical protein RchiOBHm_Chr2g0169181	1.15333	0.0766667	-3.91107	0.00397549
RchiOBHmChr2g0112481	peroxidase 17-like	0.773333	0.06	-3.68806	0.00398664
RchiOBHmChr6g0293991	pectinesterase inhibitor 6	0.44	3.80333	3.11169	0.0040277
RchiOBHmChr3g0482741	heat stress transcription factor B-3	5.08333	1.29	-1.9784	0.00403154
RchiOBHmChr1g0344521	probable mediator of RNA polymerase II transcription subunit 37c	396.36	24.6167	-4.0091	0.00407874
RchiOBHmChr6g0307591	probable protein phosphatase 2C 12	6.15333	1.38	-2.1567	0.00413652
RchiOBHmChr6g0252491	serine carboxypeptidase-like 2 isoform X1	0.001	0.506667	8.98489	0.00417506
RchiOBHmMTg0498281	#N/A	1.10667	0.33	-1.74568	0.00429787
RchiOBHmChr5g0066071	E3 ubiquitin-protein ligase RDUF2-like	64.19	20.6833	-1.63388	0.00432546
RchiOBHmChr2g0170351	zinc finger AN1 domain-containing stress-associated protein 12	130.993	24.1367	-2.4402	0.00435209
RchiOBHmChr2g0093491	putative cytokinin dehydrogenase	0.213333	0.001	-7.73697	0.0044206
RchiOBHmChr2g0153481	zinc transporter 1-like	8.05	1.86667	-2.10852	0.00442792
RchiOBHmChr7g0199941	leucoanthocyanidin dioxygenase	1.57333	22.5533	3.84144	0.00442955
RchiOBHmChr2g0166231	probable RNA-dependent RNA polymerase 1	0.05	0.953333	4.25298	0.00443208
RchiOBHmChr3g0478471	hypothetical protein RchiOBHm_Chr3g0478471	0.87	3.03	1.80023	0.00473553
RchiOBHmChr5g0075191	uncharacterized protein LOC112167380	28.8633	9.02	-1.67804	0.00481566
RchiOBHmChr2g0143791	#N/A	0.00666667	0.506667	6.24793	0.00499425
RchiOBHmChr3g0462891	0	0.001	0.426667	8.73697	0.00505201
RchiOBHmChr6g0310461	hypothetical protein RchiOBHm_Chr6g0310461	11.7467	0.626667	-4.22841	0.00508086
RchiOBHmChr2g0171301	hypothetical protein RchiOBHm_Chr2g0171301	0.296667	2.16667	2.86856	0.00509426
RchiOBHmChr1g0372181	probable chalcone--flavonone isomerase 3	0.616667	6.41667	3.37926	0.00509575
RchiOBHmChr5g0077731	histone H3-like centromeric protein CSE4 [Brassica napus]	0.243333	0.01	-4.60486	0.00515425
RchiOBHmChr7g0181391	gibberellin-regulated protein 6	358.537	3183.18	3.15028	0.00543406
RchiOBHmChr4g0425861	putative pectinesterase inhibitor domain, Cell wall/vacuolar inhibitor of fructosidase	7.67	52.1767	2.76611	0.00549352
RchiOBHmChr3g0458971	uncharacterized protein LOC112195243	337.047	3008.97	3.15825	0.00549352
RchiOBHmChr7g0212911	putative DNA (cytosine-5-)-methyltransferase	0.803333	7.76	3.27199	0.00549702
RchiOBHmMTg0498201	hypothetical protein RchiOBHm_MTg0498201 (mitochondrion)	1.17333	0.33	-1.83007	0.0055053
RchiOBHmChr3g0485161	putative protein kinase RLK-Pelle-DLSV family	0.21	0.983333	2.22729	0.00557079
RchiOBHmChr5g0036421	G-type lectin S-receptor-like serine/threonine-protein kinase At4g27290 isoform X2	0.25	1.74333	2.80185	0.00559612
RchiOBHmChr1g0343791	protein ECERIFERUM 1-like	78.52	464.147	2.56345	0.00559705
RchiOBHmChr2g0153701	cysteine-rich and transmembrane domain-containing protein WIH1-like	10.1433	1.23	-3.0438	0.00565029
RchiOBHmChr1g0377591	putative cytochrome P450	0.001	0.466667	8.86625	0.00565768
RchiOBHmChr7g0201531	uncharacterized protein LOC112179677	6.01333	1.28	-2.23202	0.00579692
RchiOBHmChr4g0441681	#N/A	1.37667	0.0366667	-5.23057	0.00579734
RchiOBHmChr5g0049981	NDR1/HIN1-like protein 13	18.8	4.26	-2.14181	0.00580251
RchiOBHmChr7g0187451	NAC domain-containing protein 43-like	0.001	0.266667	8.05889	0.00585566
RchiOBHmChr2g0113661	putative protein kinase RLK-Pelle-LRR-XII-1 family	0.00666667	0.27	5.33985	0.00586556
RchiOBHmChr2g0117161	hypothetical protein RchiOBHm_Chr2g0134681	0.0533333	0.64	3.58496	0.0059155
RchiOBHmChr4g0399741	putative cucumisin	25.9733	151.713	2.54624	0.00592196
RchiOBHmChr7g0194981	putative protein-serine/threonine phosphatase	0.0266667	0.806667	4.91886	0.00592585
RchiOBHmChr7g0223271	hypothetical protein RchiOBHm_Chr7g0223271	0.973333	0.186667	-2.38247	0.0059272
RchiOBHmChr2g0162951	probable carboxylesterase 17	0.39	0.0366667	-3.41093	0.00598821
RchiOBHmChr6g0277611	PREDICTED: basic blue protein [Fragaria vesca subsp. vesca]	0.001	0.643333	9.32942	0.00599609
RchiOBHmChr1g0379571	putative voltage-dependent anion channel	1.84	0.273333	-2.75097	0.00602726
RchiOBHmChr5g0063021	zinc finger protein ZAT12-like	0.77	0.1	-2.94486	0.00608144
RchiOBHmChr1g0345191	rac-like GTP-binding protein RAC2	0.803333	7.22667	3.16926	0.00609084
RchiOBHmChr3g0484251	glucan endo-1,3-beta-glucosidase, basic isoform-like	0.626667	0.0866667	-2.85415	0.0061842
RchiOBHmChr7g0220761	hypothetical protein RchiOBHm_Chr7g0220761	0.663333	0.0833333	-2.99277	0.00623117
RchiOBHmChr3g0478001	putative transcription regulator MED7 family	2.51667	9.41667	1.9037	0.00650204
RchiOBHmChr6g0277721	uncharacterized protein LOC112171325	4.77667	0.576667	-3.05019	0.00651225
RchiOBHmChr3g0450411	hypothetical protein RchiOBHm_Chr3g0450411	0.02	0.603333	4.91488	0.00653172
RchiOBHmChr6g0290691	ras-related protein RABC2a-like	0.746667	0.133333	-2.48543	0.00653851
RchiOBHmChr7g0190421	putative calcium-binding protein CML19	1.21333	0.0866667	-3.80735	0.00655848
RchiOBHmChr5g0048021	putative glycoside hydrolase, family 79, major facilitator, sugar transporter	0.146667	1.12333	2.93717	0.00663539
RchiOBHmChr3g0453341	putative transcription factor interactor and regulator CCHC(Zn) family	0.0633333	2.40333	5.24593	0.00668928
RchiOBHmChr7g0243481	protein EXORDIUM-like	2.28667	0.373333	-2.61471	0.00669124
RchiOBHmChr7g0226681	serine/threonine-protein kinase-like protein CCR4	1.28667	0.236667	-2.44271	0.00698539
RchiOBHmChr5g0029101	hypothetical protein RchiOBHm_Chr5g0029101	0.32	1.16333	1.86212	0.00701359
RchiOBHmChr5g0063011	zinc finger protein ZAT12-like	0.863333	0.0833333	-3.37295	0.00704599
RchiOBHmChr7g0230611	putative transcription factor NAM family	2.57667	0.57	-2.17647	0.00712304
RchiOBHmChr1g0372441	probable WRKY transcription factor 70	39.7267	5.05667	-2.97385	0.00716198
RchiOBHmChr6g0310941	zinc transporter 4, chloroplastic-like	158.413	39.2467	-2.01305	0.00718883
RchiOBHmChr5g0046271	hypothetical protein RchiOBHm_Chr5g0046271	0.266667	1.09333	2.03562	0.00720386
RchiOBHmChr2g0119901	hypothetical protein RchiOBHm_Chr2g0119901	1.36	0.2	-2.76553	0.00721522
RchiOBHmChr4g0411461	hypothetical protein RchiOBHm_Chr4g0411461	0.0133333	0.463333	5.11894	0.00722592
RchiOBHmChr2g0165231	hypothetical protein RchiOBHm_Chr2g0165231	0.01	0.616667	5.94642	0.0072879
RchiOBHmChr5g0046101	F-box protein At2g27310	143.21	36.9667	-1.95384	0.00730004
RchiOBHmChr2g0169951	probable galacturonosyltransferase-like 10	241.83	34.7833	-2.79753	0.00732752
RchiOBHmChr5g0017121	#N/A	0.473333	0.04	-3.56478	0.00738007
RchiOBHmChr6g0307061	uncharacterized protein LOC112174614	18.4633	5.33333	-1.79155	0.00738017
RchiOBHmChr7g0203821	cyclin-dependent kinase F-3-like	4.30667	0.993333	-2.11622	0.00751956
RchiOBHmChr2g0138741	hypothetical protein RchiOBHm_Chr2g0138741	0.31	1.78333	2.52424	0.00754822
RchiOBHmChr7g0224701	hypothetical protein RchiOBHm_Chr7g0224701	0.193333	0.001	-7.59495	0.00758886
RchiOBHmChr2g0174791	putative transcription factor Homobox-WOX family	0.001	0.573333	9.16323	0.00766035
RchiOBHmChr5g0059021	putative methylcrotonoyl-CoA carboxylase	0.436667	1.79333	2.03804	0.00766643
RchiOBHmChr2g0158461	putative lycopene beta-cyclase	0.436667	7.26	4.05537	0.00783194
RchiOBHmChr2g0165251	hypothetical protein RchiOBHm_Chr2g0165251	0.01	0.593333	5.89077	0.00788766
RchiOBHmChr1g0373461	#N/A	0.04	1.61667	5.33688	0.00793334
RchiOBHmChr5g0032851	hypothetical protein RchiOBHm_Chr5g0032851	1.54	0.163333	-3.23704	0.00795428
RchiOBHmChr7g0206861	hypothetical protein RchiOBHm_Chr7g0206861	0.001	0.22	7.78136	0.00798987
RchiOBHmChr1g0321341	annexin D4	0.0733333	1.06	3.85345	0.00801151
RchiOBHmChr3g0474771	WD repeat-containing protein LWD1-like	0.373333	2.32667	2.63973	0.0080375
RchiOBHmChr6g0283911	putative ER lumen protein-retaining receptor C28H8.4	0.03	0.72	4.58496	0.00806401
RchiOBHmChr1g0350461	#N/A	0.00666667	0.25	5.22882	0.00806758
RchiOBHmChr7g0231321	uncharacterized protein LOC112180934	0.936667	0.203333	-2.20369	0.00810031
RchiOBHmChr7g0222561	metalloendoproteinase 2-MMP-like	0.19	0.001	-7.56986	0.00822249
RchiOBHmChr3g0464521	probable glutathione S-transferase	1.10333	0.106667	-3.37069	0.00826563
RchiOBHmChr2g0124001	hypothetical protein RchiOBHm_Chr2g0124001	0.001	0.19	7.56986	0.00833947
RchiOBHmChr7g0198341	putative tubby-like domain-containing protein	0.0366667	0.793333	4.43539	0.00835362
RchiOBHmChr2g0113991	LOW QUALITY PROTEIN: asparagine synthetase [glutamine-hydrolyzing] 2-like	0.896667	3.22667	1.8474	0.00837111
RchiOBHmChr5g0011331	probable LRR receptor-like serine/threonine-protein kinase At3g47570	1.00667	0.296667	-1.76267	0.00841358
RchiOBHmChr7g0180001	hypothetical protein RchiOBHm_Chr7g0180001	0.216667	5.5	4.66588	0.00842432
RchiOBHmChr7g0212851	plastidal glycolate/glycerate translocator 1, chloroplastic	6.8	20.6033	1.59927	0.00849608
RchiOBHmChr3g0468051	protein ALUMINUM SENSITIVE 3	9.06333	2.15667	-2.07124	0.00856217
RchiOBHmChr7g0200251	putative geraniol 8-hydroxylase	0.306667	2.95667	3.26923	0.00875616
RchiOBHmChr6g0311421	probable WRKY transcription factor 50	0.426667	0.001	-8.73697	0.00882703
RchiOBHmChr4g0386711	putative homocysteine S-methyltransferase	0.223333	1.61333	2.85277	0.00894031
RchiOBHmChr4g0393531	hypothetical protein RchiOBHm_Chr4g0393531	1.86	0.513333	-1.85733	0.00905351
RchiOBHmChr7g0241911	uncharacterized protein LOC112179174	14.1167	2.24667	-2.65154	0.00910292
RchiOBHmChr6g0258141	#N/A	0.62	7.38667	3.57458	0.00915758
RchiOBHmChr5g0037701	protein NDR1-like	6.65	2.09333	-1.66755	0.00930788
RchiOBHmChr5g0010811	protein LIGHT-DEPENDENT SHORT HYPOCOTYLS 10-like	0.18	0.001	-7.49185	0.00933192
RchiOBHmChr7g0191631	#N/A	0.0566667	0.42	2.88982	0.00939629
RchiOBHmChr2g0144861	#N/A	0.01	0.263333	4.71882	0.0094595
RchiOBHmMTg0498231	#N/A	1.16333	0.266667	-2.12516	0.00948115
RchiOBHmChr2g0167751	probable calcium-binding protein CML45	0.913333	0.23	-1.98951	0.00949779
RchiOBHmChr5g0010991	hypothetical protein RchiOBHm_Chr5g0010991	3.19	10.2167	1.6793	0.00952685
RchiOBHmChr2g0098231	ammonium transporter 3 member 2-like	0.09	1.17	3.70044	0.00956261
RchiOBHmChr5g0068321	alpha-glucan phosphorylase, H isozyme	15.8367	117.193	2.88755	0.0096111
RchiOBHmChr6g0294441	ethylene-responsive transcription factor ERF071	3.54667	0.473333	-2.90554	0.00967903
RchiOBHmChr3g0461341	putative galactolipase	0.303333	0.0333333	-3.18587	0.00976581
RchiOBHmChr2g0175871	uncharacterized protein LOC112189949	0.686667	0.113333	-2.59904	0.00985274
RchiOBHmChr3g0494281	hypothetical protein RchiOBHm_Chr3g0494281	0.0266667	0.303333	3.50779	0.00992915
RchiOBHmChr3g0464421	7-deoxyloganetic acid glucosyltransferase-like	0.33	0.001	-8.36632	0.0100996
RchiOBHmChr3g0467001	uncharacterized protein LOC112191975 isoform X2	0.0733333	0.543333	2.8893	0.010114
RchiOBHmChr1g0357091	#N/A	0.23	2.7	3.55325	0.0101599
RchiOBHmChr6g0293321	glutathione S-transferase-like	45.7133	8.90667	-2.35966	0.0101887
RchiOBHmChr7g0201151	#N/A	0.313333	0.001	-8.29155	0.0101889
RchiOBHmChr6g0282601	calmodulin-like protein 3	6.07667	1.64333	-1.88666	0.0102728
RchiOBHmChr7g0187591	hypothetical protein RchiOBHm_Chr7g0187591	97.3067	21.8533	-2.15469	0.010318
RchiOBHmChr7g0200411	probable LRR receptor-like serine/threonine-protein kinase At1g12460	0.386667	4.7	3.6035	0.0104011
RchiOBHmCPg0502381	photosystem II protein M (chloroplast) [Malus yunnanensis]	1.22667	0.256667	-2.25678	0.0104993
RchiOBHmChr6g0272681	#N/A	0.26	1.32333	2.34759	0.0106246
RchiOBHmChr3g0481141	putative ribosomal protein S2	0.001	0.496667	8.95613	0.01063
RchiOBHmChr6g0304731	uncharacterized protein LOC112172729 isoform X1	0.0866667	0.62	2.83872	0.010656
RchiOBHmChr4g0444791	metalloendoproteinase 2-MMP	2.41667	0.69	-1.80835	0.0107151
RchiOBHmChr7g0196251	uncharacterized protein LOC112180387	167.57	42.6133	-1.97539	0.0107344
RchiOBHmChr3g0462711	protein trichome birefringence-like 3	0.143333	0.746667	2.38109	0.0108117
RchiOBHmChr6g0304811	transcription factor MYB8-like	0.113333	1.01667	3.1652	0.0109075
RchiOBHmChr3g0458941	hypothetical protein RchiOBHm_Chr3g0458941	67.6967	493.743	2.8666	0.0109579
RchiOBHmChr3g0466171	putative codeine 3-O-demethylase	0.383333	0.0433333	-3.14505	0.0110259
RchiOBHmChr1g0359091	probable WRKY transcription factor 46	18.1867	5.80667	-1.6471	0.0110267
RchiOBHmChr4g0397391	uncharacterized protein LOC112184724	0.0666667	0.45	2.75489	0.0110624
RchiOBHmChr6g0254281	hypothetical protein RchiOBHm_Chr6g0254281	0.24	1.12333	2.22668	0.0110674
RchiOBHmChr7g0239991	protein DMR6-LIKE OXYGENASE 2-like	0.316667	1.98667	2.64931	0.0110741
RchiOBHmChr6g0258291	probable carboxylesterase 12	1.2	0.07	-4.09954	0.0110796
RchiOBHmChr2g0150941	uncharacterized protein LOC112185170 isoform X1	0.673333	3.98667	2.56579	0.011084
RchiOBHmChr7g0230351	putative 12-oxophytodienoate reductase	1.16667	5.98667	2.35936	0.0110935
RchiOBHmChr4g0425711	B3 domain-containing protein Os01g0723500-like isoform X1	0.01	0.233333	4.54432	0.0111241
RchiOBHmChr6g0262911	UPF0496 protein At4g34320-like	2.20667	0.613333	-1.84713	0.0112511
RchiOBHmChr3g0475591	NDR1/HIN1-like protein 10	222.373	67.1567	-1.72738	0.0112564
RchiOBHmChr2g0130231	#N/A	0.166667	0.98	2.55582	0.0112872
RchiOBHmChr6g0251841	protein SRG1-like	6.3	1.33333	-2.24031	0.0113614
RchiOBHmChr5g0036451	G-type lectin S-receptor-like serine/threonine-protein kinase At4g27290 isoform X2	0.216667	2.06667	3.25376	0.0115165
RchiOBHmChr1g0370981	hypothetical protein RchiOBHm_Chr1g0370981	0.0566667	0.98	4.11221	0.0115401
RchiOBHmChr4g0386511	putative pentatricopeptide	0.39	2.36667	2.60131	0.0115498
RchiOBHmChr2g0156851	cytochrome b561 and DOMON domain-containing protein At2g04850	0.0133333	0.356667	4.74147	0.0116211
RchiOBHmChr2g0118241	putative abieta-7,13-dien-18-ol hydroxylase	0.303333	1.22667	2.01577	0.0116279
RchiOBHmChr3g0464361	putative 7-deoxyloganetic acid glucosyltransferase	5.42	1.03667	-2.38634	0.0116296
RchiOBHmChr7g0239491	F-box protein At1g22220-like	18.9533	5.44	-1.80077	0.0118602
RchiOBHmChr4g0398481	hypothetical protein RchiOBHm_Chr4g0398481	0.613333	1.94333	1.66379	0.0118936
RchiOBHmChr5g0072201	putative transcription factor bHLH family	0.0166667	0.396667	4.57289	0.0119999
RchiOBHmChr1g0356901	hypothetical protein RchiOBHm_Chr1g0356901	0.366667	1.74667	2.25206	0.0120078
RchiOBHmChr3g0452311	#N/A	0.423333	0.01	-5.40372	0.0120935
RchiOBHmChr2g0129061	putative agmatine deiminase	0.001	0.39	8.60733	0.0121855
RchiOBHmChr7g0236931	E3 ubiquitin-protein ligase CIP8-like	1.37667	0.336667	-2.03179	0.0123036
RchiOBHmChr5g0027451	putative F-box associated interaction domain-containing protein	17.6067	5.35333	-1.71761	0.0123659
RchiOBHmChr6g0264071	epoxide hydrolase 4-like	0.001	0.413333	8.69116	0.0124774
RchiOBHmChr1g0321781	#N/A	0.0133333	0.343333	4.6865	0.0124803
RchiOBHmChr2g0121051	laccase-15-like	1.42667	0.16	-3.1565	0.0125195
RchiOBHmChr6g0297741	14 kDa proline-rich protein DC2.15-like	0.383333	4.16333	3.44107	0.0125499
RchiOBHmChr1g0371471	amino acid transporter AVT6C-like	32.2133	141.663	2.13674	0.0125541
RchiOBHmChr2g0112381	uncharacterized protein LOC112186301	98.34	12.59	-2.9655	0.0126008
RchiOBHmChr1g0318291	protein BPS1, chloroplastic-like	51.26	16.9833	-1.59371	0.0126361
RchiOBHmChr5g0036441	putative protein kinase RLK-Pelle-DLSV family	0.216667	2.39667	3.46748	0.0126544
RchiOBHmChr6g0275791	vacuolar iron transporter homolog 2-like	0.293333	0.001	-8.1964	0.0127201
RchiOBHmChr1g0372241	putative protein kinase RLK-Pelle-DLSV family	0.813333	0.08	-3.34577	0.0127658
RchiOBHmMTg0498411	ribosomal protein S3, partial (mitochondrion) [Fragaria mandshurica]	1.25	0.233333	-2.42146	0.0128091
RchiOBHmChr7g0213101	hypothetical protein RchiOBHm_Chr7g0213101	0.186667	1.06667	2.51457	0.0128459
RchiOBHmChr5g0056191	putative lipid-transfer protein DIR1	0.09	1.08667	3.59384	0.0129783
RchiOBHmChr6g0285731	probable glutathione S-transferase	1.07333	0.303333	-1.82312	0.0131764
RchiOBHmChr6g0244741	probable amidase At4g34880	1.52333	5.5	1.8522	0.0132679
RchiOBHmChr4g0418981	uncharacterized protein LOC112196223	0.456667	0.0133333	-5.09803	0.0132761
RchiOBHmChr1g0324501	MLP-like protein 34	0.686667	0.0333333	-4.36457	0.0132909
RchiOBHmChr4g0434001	protein DETOXIFICATION 14-like isoform X1	3.07667	10.6733	1.79457	0.0133603
RchiOBHmChr6g0305861	tetraspanin-19-like isoform X2	4.55	14.9167	1.71299	0.0134362
RchiOBHmChr6g0292601	classical arabinogalactan protein 26	0.176667	2.13333	3.59401	0.0135268
RchiOBHmChr4g0435491	uncharacterized protein LOC112197520	11.7967	2.57333	-2.19667	0.0135521
RchiOBHmChr7g0228331	putative proteinase inhibitor I20	0.44	0.0133333	-5.04439	0.0139832
RchiOBHmChr3g0461691	uncharacterized protein LOC112193128	0.163333	0.001	-7.35168	0.0139924
RchiOBHmChr3g0492221	hypothetical protein RchiOBHm_Chr3g0492121	0.943333	0.266667	-1.82273	0.0140439
RchiOBHmChr3g0487341	putative RNA-directed DNA polymerase	0.001	0.186667	7.54432	0.0140626
RchiOBHmChr5g0000891	scarecrow-like protein 13	131.14	34.4667	-1.92783	0.014211
RchiOBHmChr7g0239791	MDIS1-interacting receptor like kinase 2-like	0.03	0.366667	3.61143	0.0142894
RchiOBHmChr5g0021141	#N/A	0.643333	2.14333	1.73622	0.014393
RchiOBHmChr3g0478391	#N/A	1.00333	4.05	2.01312	0.0143942
RchiOBHmChr6g0258711	probable membrane-associated kinase regulator 3	24.6167	3.24333	-2.92409	0.0143997
RchiOBHmChr4g0418311	heavy metal-associated isoprenylated plant protein 33	13.3867	83.58	2.64236	0.0144045
RchiOBHmChr3g0462491	putative transcription factor Homobox-WOX family	0.0433333	0.803333	4.21245	0.0144427
RchiOBHmChr6g0294921	uncharacterized protein LOC112173487	0.106667	1.35	3.66178	0.0144724
RchiOBHmChr6g0256111	RNA polymerase II C-terminal domain phosphatase-like 4	2.87333	0.85	-1.75719	0.0145641
RchiOBHmChr6g0311931	LRR receptor-like serine/threonine-protein kinase ERECTA	24.67	104.777	2.08649	0.0145765
RchiOBHmChr6g0287381	putative long-chain-alcohol oxidase	9.12333	48.3367	2.40549	0.0145856
RchiOBHmChr4g0391751	DNA repair protein RAD5B-like	0.0866667	0.483333	2.47947	0.0147164
RchiOBHmChr7g0235781	putative oberon, PHD finger domain-containing protein	0.173333	0.713333	2.04103	0.0149165
RchiOBHmChr6g0258131	#N/A	1.13667	9.24667	3.02412	0.014988
RchiOBHmChr5g0069531	hypothetical protein RchiOBHm_Chr5g0069531	0.0266667	0.406667	3.93074	0.0150113
RchiOBHmChr2g0167241	#N/A	7.18333	60.46	3.07326	0.0150825
RchiOBHmChr5g0009441	uncharacterized protein LOC112167440	3.91667	1.11667	-1.81043	0.0151236
RchiOBHmChr6g0310951	putative zinc/iron permease	31.19	5.57	-2.48533	0.0151518
RchiOBHmChr4g0424821	uncharacterized protein LOC112198261	0.0666667	0.49	2.87774	0.0152374
RchiOBHmChr1g0348951	putative leucine-rich repeat-containing, plant-type, leucine-rich repeat domain, L	0.853333	0.0966667	-3.14202	0.0152413
RchiOBHmChr7g0179351	putative phosphoric monoester hydrolase	1.34333	10.9433	3.02616	0.0152646
RchiOBHmChr2g0153751	putative cysteine-rich transmembrane CYSTM domain-containing protein	265.49	88.4867	-1.58513	0.0152869
RchiOBHmChr7g0203191	hypothetical protein RchiOBHm_Chr7g0203191	0.23	2.00667	3.1251	0.0152894
RchiOBHmChr2g0146841	hypothetical protein RchiOBHm_Chr2g0146841	0.08	0.576667	2.84967	0.0153598
RchiOBHmChr2g0104281	putative leucine-rich repeat domain, L domain-containing protein	0.166667	0.001	-7.38082	0.0154345
RchiOBHmChr6g0260631	hypothetical protein RchiOBHm_Chr6g0260631	0.14	0.74	2.4021	0.0154902
RchiOBHmChr5g0035291	putative aminopeptidase	0.513333	2.10333	2.03471	0.0155028
RchiOBHmChr2g0120931	laccase-15-like	3.88333	0.23	-4.07759	0.0155617
RchiOBHmChr3g0472351	40S ribosomal protein S15a-1-like isoform X1	5.38667	25.7933	2.25953	0.015604
RchiOBHmChr2g0147791	hypothetical protein RchiOBHm_Chr2g0147791	0.146667	0.001	-7.1964	0.01565
RchiOBHmChr2g0142321	hypothetical protein RchiOBHm_Chr2g0142321	1.30333	0.13	-3.32562	0.015666
RchiOBHmChr5g0042211	putative non-specific serine/threonine protein kinase	0.386667	2.24	2.53434	0.0156783
RchiOBHmChr3g0462641	hypothetical protein RchiOBHm_Chr3g0462641	1.59333	0.503333	-1.66246	0.0157416
RchiOBHmChr2g0143891	#N/A	0.0433333	0.816667	4.2362	0.0157691
RchiOBHmChr1g0370091	uncharacterized protein LOC112182962	29.79	9.77	-1.6084	0.0157877
RchiOBHmChr6g0293001	spermatogenesis-associated protein 20	10.9633	33.1067	1.59444	0.0159198
RchiOBHmChr3g0454221	E3 ubiquitin-protein ligase ATL31-like	27.07	3.71333	-2.86591	0.0160689
RchiOBHmChr2g0112261	uncharacterized protein LOC112187706	3.77333	21.1333	2.48561	0.0160819
RchiOBHmChr4g0410751	PREDICTED: putative SWI/SNF-related matrix-associated actin-dependent regulator of chromatin subfamily A member 3-like 2 [Fragaria vesca subsp. vesca]	0.196667	0.76	1.95025	0.0160826
RchiOBHmChr0c31g0501391	#N/A	0.01	0.32	5	0.0160905
RchiOBHmChr6g0307841	putative EF-hand domain pair protein	0.66	0.0566667	-3.54189	0.0163025
RchiOBHmChr3g0463611	NDR1/HIN1-like protein 10	0.0633333	0.663333	3.3887	0.0164289
RchiOBHmChr4g0445441	agamous-like MADS-box protein AGL62	1.15667	0.156667	-2.8842	0.0164823
RchiOBHmChr6g0302641	endoglucanase 10-like	14.0167	63.3767	2.17681	0.0166122
RchiOBHmChr7g0188771	probable alpha-mannosidase At5g13980	1.06	5.01667	2.24266	0.016717
RchiOBHmChr1g0316911	#N/A	0.05	1.38667	4.79355	0.0167257
RchiOBHmChr6g0264951	hypothetical protein RchiOBHm_Chr6g0264951	0.001	0.156667	7.29155	0.0167367
RchiOBHmChr2g0101981	probable polyol transporter 6	0.79	0.0366667	-4.42931	0.0168185
RchiOBHmChr4g0423691	major allergen Pru av 1-like	1.24333	0.28	-2.15071	0.0168523
RchiOBHmChr5g0062431	exocyst complex component EXO70H1-like	21.2233	6.00333	-1.82182	0.0168538
RchiOBHmChr2g0126031	hypothetical protein RchiOBHm_Chr7g0197031	0.103333	0.89	3.1065	0.0168605
RchiOBHmChr5g0017471	#N/A	5.83333	0.88	-2.72875	0.0169266
RchiOBHmChr7g0184511	uncharacterized protein LOC112180696	15.2467	3.53667	-2.10803	0.0169381
RchiOBHmChr6g0249001	putative peptidase S10, serine carboxypeptidase, alpha/Beta hydrolase	0.0766667	0.623333	3.02333	0.0171455
RchiOBHmChr7g0196411	uncharacterized protein LOC112177455	0.703333	0.106667	-2.7211	0.0171785
RchiOBHmChr5g0012381	#N/A	0.593333	0.0833333	-2.83188	0.0171892
RchiOBHmChr2g0176411	zerumbone synthase-like	0.001	0.18	7.49185	0.017221
RchiOBHmChr5g0032721	ethylene-responsive transcription factor 4	196.38	30.0233	-2.70949	0.0173455
RchiOBHmChr6g0254851	uncharacterized protein LOC112172703	2.15	0.18	-3.57827	0.0174584
RchiOBHmChr2g0130481	hypothetical protein RchiOBHm_Chr2g0130481	0.0766667	1.4	4.19068	0.0175331
RchiOBHmChr1g0361701	protein BEARSKIN1-like isoform X1	19.41	4.73667	-2.03486	0.0176197
RchiOBHmChr3g0465351	hypothetical protein RchiOBHm_Chr3g0465351	42.9267	7.29	-2.55788	0.0176367
RchiOBHmChr7g0182641	zinc finger protein ZAT9-like	0.0166667	0.493333	4.88753	0.0176863
RchiOBHmChr7g0190161	hypothetical protein RchiOBHm_Chr7g0190161	0.213333	0.0133333	-4	0.0177189
RchiOBHmChr3g0448961	GDSL esterase/lipase At5g33370-like	0.103333	2.44667	4.56544	0.0177759
RchiOBHmChr2g0095781	putative peroxiredoxin	0.966667	6.56333	2.76334	0.0177999
RchiOBHmChr2g0095581	ethylene-responsive transcription factor ERF017	1.39333	0.29	-2.26442	0.0178223
RchiOBHmChr3g0451481	hypothetical protein RchiOBHm_Chr1g0333931	0.3	0.0233333	-3.6845	0.0179598
RchiOBHmChr3g0448731	#N/A	2.35	9.74333	2.05175	0.0180873
RchiOBHmChr5g0008151	putative P-loop containing nucleoside triphosphate hydrolase, leucine-rich repeat domain, L	0.16	0.966667	2.59495	0.0181002
RchiOBHmChr2g0153201	putative X8 domain-containing protein	0.166667	0.95	2.51096	0.0181671
RchiOBHmChr2g0089871	#N/A	2.26667	0.373333	-2.60204	0.0182
RchiOBHmChr1g0383121	putative ribosomal protein S2	0.11	1.11	3.33498	0.018213
RchiOBHmChr6g0279801	NAC domain-containing protein 22	1.70667	0.26	-2.7146	0.018215
RchiOBHmChr6g0292201	hypothetical protein RchiOBHm_Chr6g0292201	0.176667	1.13333	2.68147	0.0182612
RchiOBHmChr6g0246521	putative squalene monooxygenase	0.303333	0.0533333	-2.50779	0.0183815
RchiOBHmChr2g0168511	#N/A	0.001	0.376667	8.55714	0.018389
RchiOBHmChr2g0152121	GDSL esterase/lipase At2g42990	0.176667	1.58	3.16082	0.0184439
RchiOBHmChr2g0133001	probable WRKY transcription factor 40	7.95333	2.34667	-1.76095	0.0184533
RchiOBHmChr4g0395141	acid phosphatase 1-like	0.34	3.87	3.50873	0.0184676
RchiOBHmChr1g0378461	heavy metal-associated isoprenylated plant protein 39-like	35.7567	8.71	-2.03747	0.0185124
RchiOBHmChr7g0183851	putative transcription factor Homobox-WOX family	0.001	0.346667	8.43741	0.0185146
RchiOBHmChr6g0246791	squalene monooxygenase-like	10.2467	2.24667	-2.1893	0.0185881
RchiOBHmChr6g0303541	UPF0496 protein At1g20180	5.32	0.893333	-2.57416	0.0187076
RchiOBHmChr5g0057561	MAP7 domain-containing protein 2-like	0.403333	3.69667	3.19618	0.0187134
RchiOBHmChr3g0462421	hypothetical protein RchiOBHm_Chr3g0462421	0.846667	9.03333	3.41539	0.0187779
RchiOBHmChr2g0166311	putative glycerophosphodiester phosphodiesterase, protein kinase RLK-Pelle-LRK10L-2 family	0.001	0.153333	7.26053	0.0188764
RchiOBHmChr7g0215171	#N/A	0.273333	1.48	2.43686	0.0188921
RchiOBHmChr6g0278451	#N/A	0.17	0.823333	2.27594	0.0189072
RchiOBHmChr4g0398811	plant intracellular Ras-group-related LRR protein 6-like	0.626667	0.0333333	-4.23266	0.0189094
RchiOBHmChr5g0009331	NAC domain-containing protein 73-like	17.3167	3.51	-2.30262	0.0189111
RchiOBHmChr7g0197631	putative minus-end-directed kinesin ATPase	3.24667	15.2733	2.23398	0.0190329
RchiOBHmChr7g0239771	putative protein kinase RLK-Pelle-LRR-XI-1 family	0.89	6.19667	2.79962	0.0191435
RchiOBHmChr6g0298931	hypothetical protein RchiOBHm_Chr6g0298931	7.45	1.05333	-2.82228	0.0191482
RchiOBHmChr2g0166831	hypothetical protein RchiOBHm_Chr2g0166831	0.0466667	1.14333	4.61471	0.0192602
RchiOBHmChr2g0162261	indole-3-acetic acid-amido synthetase GH3.10	5.35667	29.2133	2.44722	0.0192615
RchiOBHmChr7g0222891	putative Late embryogenesis abundant protein, LEA-14	0.923333	0.26	-1.82834	0.0192666
RchiOBHmChr7g0200611	putative non-specific serine/threonine protein kinase	0.486667	3.34	2.77884	0.019314
RchiOBHmChr2g0135451	hypothetical protein RchiOBHm_Chr2g0135451	0.0766667	0.496667	2.69561	0.0195315
RchiOBHmChr6g0300171	inactive protein kinase SELMODRAFT_444075-like isoform X1	5.74333	32.5167	2.50122	0.0197061
RchiOBHmChr4g0422501	putative ribonuclease H-like domain-containing protein	0.473333	0.11	-2.10535	0.0197508
RchiOBHmChr7g0188271	germin-like protein subfamily 3 member 4	0.0433333	0.343333	2.98606	0.0197761
RchiOBHmChr4g0440871	probable ribose-5-phosphate isomerase 2	161.757	46.8067	-1.78904	0.0198
RchiOBHmChr4g0438611	putative beta-glucosidase	3.48333	10.6067	1.60643	0.0198465
RchiOBHmChr2g0173921	hypothetical protein RchiOBHm_Chr2g0173921	6.33667	2.06333	-1.61875	0.0200582
RchiOBHmChr5g0036731	#N/A	0.0266667	0.596667	4.48382	0.020078
RchiOBHmChr5g0066561	putative DNA helicase	0.06	0.51	3.08746	0.0201071
RchiOBHmChr2g0111731	hypothetical protein RchiOBHm_Chr2g0111731	0.32	1.44333	2.17326	0.0201884
RchiOBHmChr6g0288761	1-aminocyclopropane-1-carboxylate oxidase homolog 1-like isoform X1	0.336667	1.60667	2.25468	0.0202286
RchiOBHmChr4g0390971	putative proteinase inhibitor I13, potato inhibitor I	0.67	0.0433333	-3.95061	0.0203258
RchiOBHmChr1g0377731	putative cytochrome P450	0.6	0.04	-3.90689	0.0203278
RchiOBHmChr2g0098871	putative SGNH hydrolase-type esterase domain-containing protein	1.76667	7.07333	2.00136	0.0203437
RchiOBHmChr6g0277131	protein trichome berefringence-like 7	11.1867	53.0167	2.24467	0.0203705
RchiOBHmChr2g0149531	probable plastid-lipid-associated protein 10, chloroplastic	2.07333	10.63	2.35812	0.0204142
RchiOBHmChr3g0486811	putative NPR1/NH1-interacting protein	0.52	0.0866667	-2.58496	0.0205009
RchiOBHmChr7g0204231	putative P-loop containing nucleoside triphosphate hydrolase, leucine-rich repeat domain, L	1	3.44	1.78241	0.0205092
RchiOBHmChr6g0263441	putative Heat shock protein 70 family	0.546667	0.116667	-2.22827	0.0205592
RchiOBHmChr6g0265541	hypothetical protein RchiOBHm_Chr6g0265541	0.001	0.36	8.49185	0.021037
RchiOBHmChr2g0161961	protein TIC 20-IV, chloroplastic isoform X1	8.46667	2.11333	-2.00227	0.021044
RchiOBHmChr7g0217081	protein PIN-LIKES 3-like	1.45	19.1467	3.72297	0.0211277
RchiOBHmChr7g0236871	AT-hook motif nuclear-localized protein 17-like	2.86	0.946667	-1.59509	0.0211601
RchiOBHmChr2g0136401	uncharacterized protein LOC112185603	122.317	26.6667	-2.19751	0.021185
RchiOBHmChr5g0001461	uncharacterized protein LOC112166102 isoform X1	0.71	3.90333	2.45882	0.0213238
RchiOBHmChr2g0086671	uncharacterized protein LOC112188479	1.06667	0.21	-2.34465	0.0213666
RchiOBHmChr4g0436421	probable calcium-binding protein CML16	1.54	0.413333	-1.89755	0.021454
RchiOBHmChr1g0368921	17.8 kDa class I heat shock protein-like	34.1167	7.7	-2.14755	0.0214547
RchiOBHmChr5g0015451	putative xenobiotic-transporting ATPase	0.93	3.51	1.91617	0.021483
RchiOBHmChr3g0461331	hypothetical protein RchiOBHm_Chr3g0461331	1.77	0.213333	-3.05257	0.0215531
RchiOBHmChr7g0196341	putative Late embryogenesis abundant protein, LEA-14	3.94667	0.633333	-2.6396	0.0215834
RchiOBHmChr3g0452321	#N/A	0.476667	0.0333333	-3.83794	0.0215853
RchiOBHmChr5g0037251	L-type lectin-domain containing receptor kinase IX.1-like	0.0233333	0.376667	4.01282	0.0217115
RchiOBHmChr2g0106281	kinesin-like protein KIN-4A isoform X2	6.54333	27.39	2.06555	0.0217344
RchiOBHmChr2g0125191	#N/A	0.01	0.323333	5.01495	0.0217648
RchiOBHmChr5g0072001	hypothetical protein RchiOBHm_Chr5g0072001	0.116667	0.726667	2.6389	0.0220451
RchiOBHmChr6g0289821	uncharacterized protein LOC112174655	4.19	0.916667	-2.19248	0.0220761
RchiOBHmChr5g0052961	#N/A	0.446667	1.78	1.99461	0.0221485
RchiOBHmChr2g0134771	VQ motif-containing protein 11	23.8967	5.70667	-2.06609	0.0221926
RchiOBHmChr5g0059821	#N/A	2.29	0.666667	-1.78031	0.0222386
RchiOBHmChr2g0157771	uncharacterized protein LOC112187823	0.373333	0.0366667	-3.34792	0.0222732
RchiOBHmChr7g0222851	uncharacterized protein LOC112177971	3.84333	1.24333	-1.62814	0.0222827
RchiOBHmChr7g0208561	hypothetical protein RchiOBHm_Chr7g0208561	1.79333	5.51333	1.62028	0.0223126
RchiOBHmChr6g0281481	uncharacterized protein LOC112174516	0.156667	1.03333	2.72154	0.0224417
RchiOBHmChr7g0182961	flavonoid 3'-monooxygenase	0.48	3.00667	2.64706	0.0224783
RchiOBHmChr5g0083901	probable serine/threonine-protein kinase PBL16	4.19667	14.6733	1.80588	0.0226281
RchiOBHmChr2g0169601	hypothetical protein RchiOBHm_Chr2g0169601	23.04	3.53	-2.7064	0.0226412
RchiOBHmChr1g0333151	uncharacterized protein LOC112163693	0.276667	0.00666667	-5.37504	0.0226547
RchiOBHmChr5g0073161	taxadiene 5-alpha hydroxylase-like [Prunus avium]	11.2567	67.4233	2.58247	0.0228272
RchiOBHmChr5g0056891	E3 ubiquitin-protein ligase RZFP34-like isoform X2	0.263333	0.02	-3.71882	0.023037
RchiOBHmChr6g0300381	probable galacturonosyltransferase-like 1	3.05333	10.1867	1.73823	0.0231352
RchiOBHmChr3g0459001	rhicadhesin receptor-like	32.0633	4.95333	-2.69445	0.023462
RchiOBHmChr3g0468931	probable beta-1,4-xylosyltransferase IRX9	0.14	1.20667	3.10753	0.0235196
RchiOBHmChr5g0075721	sugar carrier protein C-like	0.001	0.15	7.22882	0.0236194
RchiOBHmChr2g0136391	eukaryotic translation initiation factor 1A-like	58.0933	16.73	-1.79594	0.0237444
RchiOBHmChr1g0318511	#N/A	0.383333	0.0233333	-4.03814	0.0239183
RchiOBHmChr3g0482181	hypothetical protein RchiOBHm_Chr3g0482181	38.7933	11.7333	-1.7252	0.0239206
RchiOBHmChr6g0299751	uncharacterized protein LOC112174130	79.2667	25.0367	-1.66267	0.0239379
RchiOBHmChr1g0378391	heat shock protein 83	531.043	66.06	-3.00698	0.0239691
RchiOBHmChr1g0313871	hypothetical protein RchiOBHm_Chr1g0313871	0.213333	0.0233333	-3.19265	0.0240422
RchiOBHmChr1g0380431	uncharacterized protein At4g00950-like	7.10667	39.1333	2.46115	0.0242342
RchiOBHmChr5g0004821	uncharacterized protein At5g39570	6.76	27.9733	2.04896	0.0243406
RchiOBHmChr3g0467911	hypothetical protein RchiOBHm_Chr3g0467911	0.0533333	0.643333	3.59246	0.0243784
RchiOBHmChr4g0410441	probably inactive leucine-rich repeat receptor-like protein kinase At3g28040	23.78	132.033	2.47308	0.0244453
RchiOBHmChr7g0232041	putative P-loop containing nucleoside triphosphate hydrolase, leucine-rich repeat domain, L	0.02	0.323333	4.01495	0.0244652
RchiOBHmChr4g0426921	#N/A	0.12	0.703333	2.55117	0.0244898
RchiOBHmChr2g0131811	#N/A	0.4	0.001	-8.64386	0.0245267
RchiOBHmChr2g0129691	protein LIGHT-DEPENDENT SHORT HYPOCOTYLS 10-like	1.54667	0.343333	-2.17148	0.0246346
RchiOBHmChr1g0326811	putative pentatricopeptide	0.126667	0.001	-6.98489	0.0246573
RchiOBHmChr3g0463051	#N/A	0.2	0.001	-7.64386	0.0246596
RchiOBHmChr2g0114241	putative non-specific serine/threonine protein kinase	0.001	0.183333	7.51833	0.0246873
RchiOBHmChr7g0178671	hypothetical protein RchiOBHm_Chr7g0178671	0.001	0.293333	8.1964	0.0247284
RchiOBHmChr4g0386611	putative leucine-rich repeat domain, L domain-containing protein	4.88667	15.8133	1.69422	0.0248739
RchiOBHmChr4g0444961	transcription factor MYB1R1	13.31	2.27333	-2.54963	0.0249381
RchiOBHmChr6g0305141	trifunctional UDP-glucose 4,6-dehydratase/UDP-4-keto-6-deoxy-D-glucose 3,5-epimerase/UDP-4-keto-L-rhamnose-reductase RHM3-like	0.0133333	0.23	4.10852	0.0251206
RchiOBHmChr4g0423851	putative START-like domain, Bet v I type allergen	0.49	0.1	-2.29278	0.0253438
RchiOBHmChr3g0497391	hypothetical protein RchiOBHm_Chr3g0497391	0.21	1.05667	2.33106	0.025477
RchiOBHmChr5g0055181	#N/A	0.123333	0.506667	2.03847	0.0254917
RchiOBHmChr3g0463191	vacuolar cation/proton exchanger 3-like isoform X1	5.53667	1.27333	-2.12041	0.0255373
RchiOBHmChr6g0292681	hypothetical protein RchiOBHm_Chr6g0292681	2.98333	0.326667	-3.19103	0.025544
RchiOBHmChr6g0296991	putative No apical meristem-associated domain-containing protein	0.001	0.206667	7.69116	0.0255595
RchiOBHmChr6g0254831	uncharacterized protein LOC112172703	0.24	0.001	-7.90689	0.025635
RchiOBHmChr6g0291561	EID1-like F-box protein 3	20.89	6.61667	-1.65864	0.0257026
RchiOBHmChr3g0460311	L-type lectin-domain containing receptor kinase IV.1-like	3.59333	14.39	2.00167	0.0258075
RchiOBHmChr5g0066951	hypothetical protein RchiOBHm_Chr5g0066951	4.59333	0.966667	-2.24845	0.0258257
RchiOBHmChr3g0454441	hypothetical protein RchiOBHm_Chr3g0454441	0.001	0.183333	7.51833	0.0259173
RchiOBHmChr6g0278031	fasciclin-like arabinogalactan protein 21	0.373333	0.0566667	-2.71989	0.0260489
RchiOBHmChr5g0039601	NEP1-interacting protein-like 2 isoform X2	3.35667	21.6167	2.68704	0.0260765
RchiOBHmChr6g0285301	probable pectate lyase 20	154.483	928.673	2.58772	0.0260959
RchiOBHmChr7g0183841	#N/A	0.0366667	0.95	4.69539	0.0261082
RchiOBHmChr3g0496461	putative cation/H+ exchanger, CPA1 family, na+/H+ exchanger NHX -type	0.97	3.18333	1.71448	0.0261916
RchiOBHmChr3g0455241	#N/A	0.733333	0.2	-1.87447	0.0262222
RchiOBHmChr6g0308731	transcription factor MYB44-like	463.467	145.147	-1.67495	0.0262764
RchiOBHmChr3g0461481	probable WRKY transcription factor 33	100.573	24.86	-2.01635	0.0263087
RchiOBHmChr5g0001531	acyl-CoA--sterol O-acyltransferase 1-like	1.89	5.77	1.61019	0.0263254
RchiOBHmChr3g0475631	NDR1/HIN1-like protein 10	1.06333	0.2	-2.41052	0.026375
RchiOBHmChr7g0193661	serine/threonine-protein kinase HT1-like isoform X1	0.653333	4.19	2.68106	0.0264878
RchiOBHmChr1g0325291	putative oxidoreductase	0.15	0.001	-7.22882	0.0265037
RchiOBHmChr4g0401491	hypothetical protein RchiOBHm_Chr4g0401491	0.516667	0.13	-1.99072	0.0265165
RchiOBHmChr3g0461091	wound-induced protein 1	187.127	33.2133	-2.49418	0.0265855
RchiOBHmChr4g0392661	hypothetical protein RchiOBHm_Chr4g0392681	229.927	35.1733	-2.70862	0.0266063
RchiOBHmChr2g0134631	putative P-loop containing nucleoside triphosphate hydrolase, leucine-rich repeat domain, L	0.403333	1.98667	2.30031	0.026647
RchiOBHmChr2g0139821	#N/A	0.05	0.453333	3.18057	0.0266845
RchiOBHmChr5g0022161	#N/A	0.396667	0.12	-1.72489	0.0266906
RchiOBHmMTg0498401	#N/A	1.71667	0.443333	-1.95315	0.026757
RchiOBHmChr4g0402691	hypothetical protein RchiOBHm_Chr4g0402691	0.483333	0.08	-2.59495	0.0268501
RchiOBHmChr1g0357441	#N/A	0.9	0.0433333	-4.37638	0.0268791
RchiOBHmChr7g0230201	#N/A	0.001	0.136667	7.09452	0.0270539
RchiOBHmChr2g0129781	glycosyltransferase-like KOBITO 1	0.133333	0.586667	2.1375	0.0270628
RchiOBHmChr0c11g0499531	hypothetical protein RchiOBHm_Chr7g0236081	0.38	0.103333	-1.87869	0.0271068
RchiOBHmCPg0502251	photosystem I P700 apoprotein A1 (chloroplast) [Cercis chuniana]	4.69667	0.913333	-2.36242	0.0271637
RchiOBHmChr4g0436431	PREDICTED: uncharacterized protein LOC105351122 [Fragaria vesca subsp. vesca]	1.55333	0.5	-1.63537	0.027265
RchiOBHmChr6g0247971	pyruvate kinase isozyme A, chloroplastic-like isoform X3	2.10333	11.3433	2.4311	0.0273065
RchiOBHmChr3g0477801	putative ribonuclease T(2)	0.0733333	0.37	2.33498	0.0274052
RchiOBHmChr7g0243641	protein EXORDIUM-like	3.30333	0.733333	-2.17138	0.0274092
RchiOBHmChr6g0248421	UDP-glycosyltransferase 74G1-like	12.5267	3.56333	-1.8137	0.0274665
RchiOBHmChr4g0438801	hypothetical protein RchiOBHm_Chr4g0438801	1.42333	4.62333	1.69966	0.0275392
RchiOBHmChr1g0364761	hypothetical protein RchiOBHm_Chr1g0364761	0.001	0.306667	8.26053	0.0275604
RchiOBHmChr6g0249041	putative peptidase S10, serine carboxypeptidase, alpha/Beta hydrolase	0.303333	0.0666667	-2.18587	0.0275672
RchiOBHmChr7g0195311	putative hydroquinone glucosyltransferase	0.0733333	0.713333	3.28204	0.0275905
RchiOBHmChr1g0370201	putative phosphoinositide phospholipase C	0.173333	0.00666667	-4.70044	0.0276189
RchiOBHmChr2g0123341	putative transcription factor Homobox-WOX family	1.07333	7.20667	2.74723	0.0277291
RchiOBHmChr4g0435961	uncharacterized protein At1g26090, chloroplastic	5.00333	16.69	1.73802	0.0277516
RchiOBHmChr2g0174991	uncharacterized protein LOC112187028	1.96667	6.18333	1.65263	0.0278305
RchiOBHmChr4g0397361	putative transcription factor WD40-like family	0.806667	2.78667	1.7885	0.0278626
RchiOBHmChr1g0337041	putative SKP1/BTB/POZ domain, NPH3 domain-containing protein	0.01	0.173333	4.11548	0.0278916
RchiOBHmChr4g0396201	putative myosin ATPase	0.03	0.276667	3.20511	0.0279614
RchiOBHmChr3g0448721	putative transcription factor MYB-HB-like family	98.8167	480.48	2.28165	0.0279819
RchiOBHmChr7g0228181	D-galacturonate reductase-like	0.5	3.47667	2.7977	0.0280758
RchiOBHmChr6g0305001	hypothetical protein RchiOBHm_Chr6g0305001	0.186667	0.0133333	-3.80735	0.0281393
RchiOBHmChr6g0247211	protein SRC2 homolog	22.3567	5.51333	-2.01971	0.0281951
RchiOBHmChr4g0414521	putative leucine-rich repeat domain, L domain-containing protein	0.2	0.87	2.12102	0.0282445
RchiOBHmChr2g0159221	probable beta-1,3-galactosyltransferase 2 isoform X1	22.6933	122.063	2.42729	0.0282841
RchiOBHmChr1g0343491	putative acyl-CoA desaturase	305.567	1392.02	2.18762	0.0285019
RchiOBHmChr7g0191971	leucine-rich repeat receptor-like serine/threonine/tyrosine-protein kinase SOBIR1	0.403333	0.106667	-1.91886	0.0285455
RchiOBHmChr6g0274441	heat shock protein 83-like	37.3667	4.15	-3.17057	0.0285804
RchiOBHmChr1g0368171	AT-hook motif nuclear-localized protein 15-like	3.87	1.16	-1.73821	0.0286837
RchiOBHmChr2g0084901	UDP-glycosyltransferase 74E1-like	3.43667	17.7833	2.37144	0.028796
RchiOBHmChr5g0044711	probable E3 ubiquitin-protein ligase ARI8	0.276667	0.0566667	-2.28758	0.0289202
RchiOBHmChr2g0162841	putative PGG domain-containing protein	0.0666667	0.56	3.07039	0.0289219
RchiOBHmChr2g0138841	hypothetical protein RchiOBHm_Chr2g0138841	0.001	0.14	7.12928	0.0289487
RchiOBHmChr6g0301421	bifunctional dihydroflavonol 4-reductase/flavanone 4-reductase	16.5133	67.44	2.02997	0.0291499
RchiOBHmChr1g0358211	putative chitinase	0.01	0.176667	4.14296	0.0291893
RchiOBHmChr2g0085811	reticulon-like protein B21 isoform X1	5.65667	19.68	1.79871	0.0291952
RchiOBHmChr5g0018011	protein LIGHT-DEPENDENT SHORT HYPOCOTYLS 4-like	15.1733	4.91667	-1.62579	0.0291964
RchiOBHmChr3g0467121	short-chain dehydrogenase TIC 32, chloroplastic-like	21.66	116.503	2.42727	0.0292325
RchiOBHmChr2g0089061	uncharacterized protein LOC112186750	54.8867	15.13	-1.85904	0.029427
RchiOBHmChr4g0400931	hypothetical protein RchiOBHm_Chr4g0400931	4.32667	0.976667	-2.14732	0.0294419
RchiOBHmChr3g0459591	hypothetical protein RchiOBHm_Chr3g0459591	1.27333	6.33667	2.31511	0.0294848
RchiOBHmChr1g0349431	auxin-responsive protein SAUR36-like	18.66	4.34	-2.10418	0.0295937
RchiOBHmChr6g0311451	17.9 kDa class II heat shock protein-like	343.877	67.17	-2.356	0.0297541
RchiOBHmChr2g0121191	hypothetical protein RchiOBHm_Chr7g0186941	0.0233333	0.346667	3.89308	0.029784
RchiOBHmChr2g0155441	hypothetical protein RchiOBHm_Chr7g0189041	0.001	0.17	7.40939	0.0298541
RchiOBHmChr4g0399751	LOW QUALITY PROTEIN: subtilisin-like protease SBT2.5	35.9333	119.253	1.73063	0.0300873
RchiOBHmChr1g0351771	subtilisin-like protease SBT1.1	1.46	0.193333	-2.91681	0.0301109
RchiOBHmChr6g0295811	esterase-like	1.08667	0.293333	-1.8893	0.0301473
RchiOBHmChr2g0148391	uncharacterized protein LOC112183388 isoform X1	2.35667	8.25333	1.80823	0.0301926
RchiOBHmMTg0498321	#N/A	0.12	0.001	-6.90689	0.0303342
RchiOBHmChr2g0159421	uncharacterized protein LOC112185012	9.91	1.37667	-2.84771	0.0303587
RchiOBHmChr5g0015771	putative transcription factor C3H family	0.001	0.13	7.02237	0.0303689
RchiOBHmChr7g0237841	putative transposase, Ptta/En/Spm, plant	0.001	0.13	7.02237	0.0303689
RchiOBHmChr1g0356061	hypothetical protein RchiOBHm_Chr6g0274631	0.001	0.143333	7.16323	0.0303764
RchiOBHmChr6g0281591	putative non-specific serine/threonine protein kinase	0.403333	0.0566667	-2.8314	0.0303809
RchiOBHmChr6g0273661	putative glycerol-1-phosphatase	0.22	1.09333	2.31316	0.0305302
RchiOBHmChr1g0322651	putative toll-like receptor, P-loop containing nucleoside triphosphate hydrolase	1.17	3.78667	1.69442	0.0305516
RchiOBHmChr6g0258541	hypothetical protein RchiOBHm_Chr6g0258541	0.44	0.0433333	-3.34395	0.0306612
RchiOBHmChr7g0228201	putative proteinase inhibitor I20	0.36	0.0133333	-4.75489	0.030672
RchiOBHmChr2g0096591	receptor-like protein EIX1	0.35	0.0566667	-2.62678	0.0307304
RchiOBHmChr4g0439481	photosynthetic NDH subunit of lumenal location 2, chloroplastic	0.403333	2.52333	2.64529	0.0307447
RchiOBHmChr7g0227261	putative transcription factor B3-Domain family	0.143333	0.00666667	-4.42626	0.0307511
RchiOBHmChr3g0483161	hypothetical protein RchiOBHm_Chr3g0483161	0.136667	0.001	-7.09452	0.0308173
RchiOBHmChr7g0182261	dCTP pyrophosphatase 1-like	3.08667	33.5967	3.4442	0.0308365
RchiOBHmChr1g0384381	#N/A	0.001	0.143333	7.16323	0.0308773
RchiOBHmChr2g0170521	gibberellin-regulated protein 14-like	0.001	0.143333	7.16323	0.0308773
RchiOBHmChr6g0248901	hypothetical protein RchiOBHm_Chr6g0248901	0.623333	0.0366667	-4.08746	0.030893
RchiOBHmChr2g0136411	#N/A	2.37	0.696667	-1.76635	0.0308976
RchiOBHmChr7g0208921	hypothetical protein RchiOBHm_Chr7g0208921	0.833333	3.32333	1.99567	0.0309659
RchiOBHmChr5g0009391	uncharacterized protein LOC112166789 isoform X1	1.49667	0.34	-2.13815	0.0311372
RchiOBHmChr2g0092041	probable pectinesterase 53	6.47	35.8967	2.47201	0.0314483
RchiOBHmChr4g0393621	#N/A	0.0966667	0.516667	2.41814	0.0314926
RchiOBHmChr1g0366121	zinc finger protein ZAT12-like	3.73	0.403333	-3.20913	0.0315209
RchiOBHmChr4g0443481	21 kDa protein-like	0.566667	0.05	-3.5025	0.0315481
RchiOBHmChr7g0223121	hypothetical protein RchiOBHm_Chr7g0223121	0.1	0.456667	2.19114	0.0316379
RchiOBHmChr1g0345971	uncharacterized protein LOC112166343	1.6	0.493333	-1.69744	0.03188
RchiOBHmChr6g0248551	non-functional pseudokinase ZED1-like	2.47	0.753333	-1.71315	0.0318945
RchiOBHmChr2g0119681	probable cinnamyl alcohol dehydrogenase 9	2.08333	14.4	2.7891	0.0319444
RchiOBHmChr7g0217911	uncharacterized protein LOC112177843	0.266667	0.02	-3.73697	0.0319676
RchiOBHmChr3g0453361	#N/A	0.333333	1.57333	2.23879	0.0322376
RchiOBHmChr2g0159311	uncharacterized protein LOC112185006	14.4	2.34667	-2.61738	0.0323788
RchiOBHmChr6g0295251	putative flavonol synthase	0.0233333	0.39	4.06301	0.0324104
RchiOBHmChr6g0278521	putative FAD-binding domain, FAD/NAD(P)-binding domain-containing protein	0.001	0.236667	7.88671	0.0324586
RchiOBHmChr4g0401531	uncharacterized protein LOC112190755	0.001	0.146667	7.1964	0.0325075
RchiOBHmChr0c16g0499741	putative protein kinase RLK-Pelle-LRR-XI-1 family	0.2	0.806667	2.01197	0.0325568
RchiOBHmChr7g0200261	geraniol 8-hydroxylase-like isoform X1	0.353333	1.90667	2.43195	0.0327146
RchiOBHmChr7g0239761	hypothetical protein RchiOBHm_Chr7g0239761	1.75667	10.9833	2.6444	0.0327738
RchiOBHmChr2g0106731	uncharacterized protein LOC112188682	0.466667	0.0733333	-2.66985	0.0329445
RchiOBHmChr6g0261501	putative heme peroxidase	0.213333	0.806667	1.91886	0.0330086
RchiOBHmChr3g0451351	protein ECERIFERUM 2-like	5.73	27.43	2.25915	0.0330275
RchiOBHmChr1g0345981	cyclin-U4-1-like	3.52667	69.21	4.2946	0.0330444
RchiOBHmChr6g0285801	putative glutathione transferase	0.683333	0.08	-3.09452	0.033118
RchiOBHmChr6g0275961	TMV resistance protein N-like	0.29	1.00333	1.79068	0.0331927
RchiOBHmChr3g0451111	transcription factor UNE12-like isoform X3	22.38	5.02333	-2.15549	0.033248
RchiOBHmChr1g0344561	putative peptidylprolyl isomerase	0.66	0.173333	-1.92892	0.0332528
RchiOBHmChr1g0373631	ethylene-responsive transcription factor ERF104-like	562.677	161.263	-1.80289	0.0336115
RchiOBHmChr6g0254241	hypothetical protein RchiOBHm_Chr6g0254241	103.95	367.887	1.82337	0.0336695
RchiOBHmChr6g0296071	IAA-amino acid hydrolase ILR1-like 6 isoform X1	2.91333	15.6633	2.42665	0.0337391
RchiOBHmChr4g0404401	#N/A	0.2	0.0133333	-3.90689	0.0337396
RchiOBHmChr7g0212351	serine/threonine-protein kinase Nek5-like isoform X2	0.18	0.836667	2.21666	0.0338071
RchiOBHmChr7g0211391	G-type lectin S-receptor-like serine/threonine-protein kinase At1g61500	0.12	0.001	-6.90689	0.0339071
RchiOBHmChr5g0059441	putative TIR domain-containing protein	0.56	0.126667	-2.14439	0.0341736
RchiOBHmChr5g0048281	hypothetical protein RchiOBHm_Chr5g0048281	1.52667	4.99667	1.71058	0.0342681
RchiOBHmChr4g0413711	#N/A	1.52333	4.59333	1.59231	0.0342704
RchiOBHmChr2g0095301	putative germin, rmlC-like jelly roll	4.05667	1.02	-1.99173	0.034384
RchiOBHmChr7g0181421	hypothetical protein RchiOBHm_Chr2g0126691	0.766667	5.86333	2.93505	0.0344205
RchiOBHmChr5g0062951	zinc finger protein ZAT12-like	2.45333	0.456667	-2.42553	0.0345458
RchiOBHmChr6g0246011	putative lyase	0.363333	0.0133333	-4.76818	0.0346107
RchiOBHmChr2g0107041	hypothetical protein RchiOBHm_Chr2g0107041	0.193333	0.996667	2.36602	0.0347089
RchiOBHmChr4g0400891	transcription factor bHLH146	0.001	0.246667	7.94642	0.0347657
RchiOBHmChr1g0357151	#N/A	1.75667	0.15	-3.54981	0.0348173
RchiOBHmChr5g0022071	DNA replication licensing factor MCM6 isoform X1	6.26333	2.02333	-1.6302	0.0348737
RchiOBHmChr2g0120711	putative protein-serine/threonine kinase CMGC-RCK family	0.29	0.0233333	-3.63559	0.0349096
RchiOBHmChr1g0357121	putative 3-hydroxyisobutyryl-CoA hydrolase	1.81	0.203333	-3.15407	0.0349948
RchiOBHmChr7g0243531	protein EXORDIUM-like	3.33	0.93	-1.84022	0.0351007
RchiOBHmChr5g0011441	cellulose synthase A catalytic subunit 8 [UDP-forming]	0.06	0.45	2.90689	0.0351599
RchiOBHmChr5g0001841	uncharacterized protein LOC112164794 isoform X1	44.5833	11.67	-1.9337	0.0352159
RchiOBHmChr4g0401651	#N/A	9.11667	1.96333	-2.2152	0.0353108
RchiOBHmChr2g0129451	putative transcription factor Homobox-WOX family	0.0233333	0.553333	4.56768	0.0353409
RchiOBHmChr3g0464281	putative disease resistance protein RGA3	29.57	103.607	1.80891	0.0353786
RchiOBHmChr3g0458911	hypothetical protein RchiOBHm_Chr3g0458911	0.45	1.83667	2.02909	0.0354309
RchiOBHmChr4g0425641	GDSL esterase/lipase At4g16230-like isoform X1	0.363333	0.0133333	-4.76818	0.0355092
RchiOBHmChr7g0202081	putative pectinesterase	11.53	3.79333	-1.60385	0.0355912
RchiOBHmChr2g0152011	3-hydroxyisobutyryl-CoA hydrolase-like protein 5 isoform X1	0.41	1.26667	1.62734	0.0356214
RchiOBHmChr7g0195761	#N/A	0.0333333	0.276667	3.05311	0.0356238
RchiOBHmChr7g0191751	protein STICHEL-like 2 isoform X1	0.59	1.93667	1.71479	0.0356775
RchiOBHmChr6g0283301	putative glycerophosphodiester phosphodiesterase, protein kinase RLK-Pelle-LRK10L-2 family	0.313333	0.0133333	-4.55459	0.0357481
RchiOBHmChr3g0490711	#N/A	3.96	12.13	1.61501	0.0357939
RchiOBHmChr4g0411261	probable metal-nicotianamine transporter YSL6, partial	0.686667	2.35333	1.77702	0.0359324
RchiOBHmChr6g0246081	#N/A	0.0466667	0.743333	3.99354	0.0360411
RchiOBHmChr4g0437001	hypothetical protein RchiOBHm_Chr4g0437001	0.313333	0.0666667	-2.23266	0.0361314
RchiOBHmChr4g0433661	putative aminoacyltransferase, E1 ubiquitin-activating enzyme	0.476667	1.43333	1.58832	0.0362716
RchiOBHmChr5g0047721	hypothetical protein RchiOBHm_Chr1g0378611	0.001	0.143333	7.16323	0.0364068
RchiOBHmChr5g0081481	transmembrane protein 45B-like	21.3433	3.14333	-2.76342	0.0364292
RchiOBHmChr2g0105601	heat shock factor protein HSF24	26.9433	5.31	-2.34314	0.036442
RchiOBHmChr5g0045031	putative double-stranded RNA-binding domain-containing protein	0.213333	0.94	2.13955	0.0366029
RchiOBHmChr5g0064451	metallothionein-like protein 1	12.6867	3.67	-1.78946	0.0366456
RchiOBHmChr4g0429141	hypothetical protein RchiOBHm_Chr4g0429141	0.476667	2.27	2.25164	0.0366871
RchiOBHmChr6g0266181	non-functional pseudokinase ZED1-like	0.0233333	0.23	3.30117	0.0367698
RchiOBHmChr5g0067771	#N/A	0.223333	0.94	2.07346	0.0369747
RchiOBHmChr5g0017481	dihydroceramide fatty acyl 2-hydroxylase FAH2-like	8.67	1.84333	-2.23372	0.0370987
RchiOBHmChr6g0307391	patatin-like protein 2	0.193333	0.0133333	-3.85798	0.0372773
RchiOBHmChr6g0276681	protein MKS1-like	0.193333	0.001	-7.59495	0.0372895
RchiOBHmChr5g0039711	26S proteasome regulatory subunit 6B homolog	0.2	0.743333	1.89401	0.0373937
RchiOBHmChr3g0472321	hypothetical protein RchiOBHm_Chr3g0472321	2.54333	0.423333	-2.58685	0.0374902
RchiOBHmChr3g0491361	putative replication protein A, OB	0.116667	0.526667	2.1745	0.0375345
RchiOBHmChr5g0050981	uncharacterized protein LOC112201631 isoform X1	0.813333	2.81333	1.79036	0.0377865
RchiOBHmChr3g0465491	tropinone reductase homolog	0.283333	0.0133333	-4.40939	0.037849
RchiOBHmChr5g0002561	probable WRKY transcription factor 31	50.3167	9.67333	-2.37895	0.0378949
RchiOBHmChr4g0386091	hypothetical protein RchiOBHm_Chr4g0386091	9.99667	2.56	-1.9653	0.0379022
RchiOBHmChr4g0444181	hypothetical protein RchiOBHm_Chr4g0444181	0.343333	2.11333	2.62184	0.0379172
RchiOBHmChr1g0379011	#N/A	0.0366667	0.43	3.5518	0.0379705
RchiOBHmChr6g0311681	transcription factor MYB8-like	0.786667	0.0866667	-3.1822	0.0379935
RchiOBHmChr2g0095981	GDSL esterase/lipase 5-like	2.72333	15.5867	2.51687	0.0380142
RchiOBHmChr2g0161791	putative ankyrin repeat-containing domain, PGG domain-containing protein	0.0266667	0.3	3.49185	0.0380669
RchiOBHmChr7g0209531	putative Late embryogenesis abundant protein, LEA-14	1.21	0.23	-2.3953	0.0380935
RchiOBHmChr2g0158291	putative leucine-rich repeat domain, L domain-containing protein	1.16667	5.6	2.26303	0.0381991
RchiOBHmChr2g0140051	CASP-like protein 3A2	1.92667	8.14333	2.07951	0.038239
RchiOBHmChr4g0441381	uncharacterized protein LOC112195817 isoform X1	0.853333	0.246667	-1.79055	0.0382644
RchiOBHmChr1g0336161	putative transferase, protein kinase RLK-Pelle-WAK family	0.001	0.46	8.84549	0.0382933
RchiOBHmChr5g0047981	putative glycerophosphodiester phosphodiesterase, protein kinase RLK-Pelle-LRK10L-2 family	2.64333	0.526667	-2.3274	0.0384185
RchiOBHmChr3g0474191	putative F-box domain, leucine-rich repeat domain, L domain-containing protein	0.0166667	0.243333	3.8679	0.0385654
RchiOBHmChr7g0202371	protein INAPERTURATE POLLEN1	1.60667	0.413333	-1.95869	0.0386263
RchiOBHmChr3g0472451	pleiotropic drug resistance protein 2-like	28.4567	7.09333	-2.00423	0.0386341
RchiOBHmChr6g0303711	putative phospholipase D	0.346667	2.41667	2.8014	0.0386364
RchiOBHmChr5g0036511	G-type lectin S-receptor-like serine/threonine-protein kinase At4g27290	0.27	1.18333	2.13183	0.038796
RchiOBHmChr2g0111951	putative laccase-9	2.28	17.08	2.9052	0.0388067
RchiOBHmChr2g0095001	uncharacterized protein LOC112189865	0.0133333	0.193333	3.85798	0.0389116
RchiOBHmChr3g0471481	protein CHUP1, chloroplastic	0.0366667	0.426667	3.54057	0.0389533
RchiOBHmChr7g0187181	hypothetical protein B456_007G234700 [Gossypium raimondii]	0.001	0.136667	7.09452	0.0390625
RchiOBHmChr6g0253591	putative protein kinase RLK-Pelle-L-LEC family	0.001	0.22	7.78136	0.039116
RchiOBHmChr3g0453551	sugar transporter ERD6-like 3 isoform X1	0.276667	1.15333	2.05959	0.0391375
RchiOBHmChr7g0215351	abscisic acid 8'-hydroxylase 1	6.83667	1.16	-2.55917	0.039163
RchiOBHmChr3g0473551	putative tetratricopeptide-like helical domain, DYW domain-containing protein	0.36	1.35333	1.91045	0.0391924
RchiOBHmChr2g0153711	#N/A	0.69	0.23	-1.58496	0.0392546
RchiOBHmChr3g0488281	#N/A	1.14333	5.81333	2.34612	0.0393149
RchiOBHmChr4g0441991	F-box/kelch-repeat protein At1g23390	4.54667	1.00667	-2.17522	0.0393467
RchiOBHmChr5g0029461	#N/A	0.186667	0.8	2.09954	0.0394013
RchiOBHmChr2g0151381	xyloglucan endotransglucosylase/hydrolase 2-like	9.65667	2.07667	-2.21726	0.0396636
RchiOBHmChr1g0313181	protein YLS3-like isoform X1	0.17	0.756667	2.15412	0.0398524
RchiOBHmChr5g0051631	hypothetical protein RchiOBHm_Chr5g0051631	1.05333	0.13	-3.01838	0.0399429
RchiOBHmChr7g0229971	hypothetical protein RchiOBHm_Chr7g0229971	0.0533333	0.48	3.16993	0.0401639
RchiOBHmChr6g0287551	glycolipid transfer protein 1-like	0.29	0.0133333	-4.44294	0.0401723
RchiOBHmChr3g0480501	putative P-loop containing nucleoside triphosphate hydrolase	0.56	1.79	1.67646	0.0401824
RchiOBHmChr7g0211221	7-deoxyloganetin glucosyltransferase-like	0.196667	0.0133333	-3.88264	0.0402335
RchiOBHmChr2g0098101	hypothetical protein RchiOBHm_Chr2g0098101	0.656667	0.213333	-1.62205	0.0404372
RchiOBHmChr5g0037321	#N/A	0.0666667	0.453333	2.76553	0.0404648
RchiOBHmChr3g0460271	serine/threonine-protein kinase STN8, chloroplastic	1.4	5.07333	1.85751	0.0405621
RchiOBHmChr4g0427201	#N/A	0.001	0.15	7.22882	0.0405655
RchiOBHmChr6g0307071	uncharacterized protein LOC112174613 isoform X1	8.22667	49.06	2.57617	0.0406379
RchiOBHmChr2g0123441	hypothetical protein RchiOBHm_Chr2g0121401	0.07	1.53	4.45003	0.0407185
RchiOBHmChr3g0460861	U-box domain-containing protein 16	67.1067	21.7267	-1.62699	0.0408955
RchiOBHmChr2g0106491	phosphatidylinositol 3,4,5-trisphosphate 3-phosphatase and protein-tyrosine-phosphatase PTEN2A-like	1.68	8.10333	2.27005	0.0409112
RchiOBHmChr6g0311891	uncharacterized protein LOC112173403	2.48667	14.3433	2.5281	0.0409137
RchiOBHmChr2g0167251	#N/A	4.42667	25.3767	2.51921	0.0410164
RchiOBHmChr5g0058691	#N/A	0.203333	0.001	-7.6677	0.0410628
RchiOBHmChr3g0448791	hypothetical protein RchiOBHm_Chr3g0448791	4.54333	21.38	2.23444	0.0412317
RchiOBHmChr2g0096691	diacylglycerol O-acyltransferase 2D	157.98	536.453	1.76371	0.0412917
RchiOBHmChr5g0061731	hypothetical protein RchiOBHm_Chr5g0061731	0.23	0.0233333	-3.30117	0.0413448
RchiOBHmChr6g0280001	PH, RCC1 and FYVE domains-containing protein 1 isoform X2	4.74333	14.9733	1.65842	0.0413996
RchiOBHmChr2g0167311	hypothetical protein RchiOBHm_Chr2g0167311	0.113333	0.903333	2.99469	0.0414153
RchiOBHmChr1g0378741	#N/A	0.05	0.356667	2.83458	0.0414392
RchiOBHmChr2g0136011	putative peptidase S54, rhomboid	0.586667	2	1.76939	0.0414657
RchiOBHmChr1g0363401	hypothetical protein RchiOBHm_Chr1g0363401	0.826667	0.146667	-2.49476	0.0414785
RchiOBHmChr7g0186631	putative powdery mildew resistance protein, RPW8	15.7867	5.13667	-1.6198	0.0415185
RchiOBHmChr2g0109581	leucine-rich repeat receptor-like serine/threonine-protein kinase BAM1	7.3	25.45	1.8017	0.0415999
RchiOBHmChr1g0346951	#N/A	0.326667	1.07333	1.71621	0.0416667
RchiOBHmChr1g0321821	putative GTPase HflX	1.5	5.91667	1.97982	0.0417369
RchiOBHmChr6g0300571	uncharacterized protein LOC112174282	0.001	0.436667	8.77039	0.041816
RchiOBHmChr2g0111971	uncharacterized protein LOC112185375	0.001	0.223333	7.80305	0.0419016
RchiOBHmChr7g0182301	flavin-containing monooxygenase FMO GS-OX-like 9	0.21	0.01	-4.39232	0.0419314
RchiOBHmChr6g0255821	hypothetical protein RchiOBHm_Chr6g0255821	0.0166667	0.203333	3.60881	0.042046
RchiOBHmChr5g0045501	ankyrin repeat-containing protein At5g02620-like	1.99667	7.66333	1.94038	0.0421386
RchiOBHmChr5g0063801	#N/A	0.0233333	0.59	4.66025	0.0421806
RchiOBHmChr2g0111741	#N/A	0.64	1.93333	1.59495	0.0424546
RchiOBHmChr2g0122091	hypothetical protein RchiOBHm_Chr2g0122091	0.596667	0.153333	-1.96025	0.0424554
RchiOBHmChr6g0246071	putative small auxin-up RNA	0.17	1.19667	2.81541	0.0425228
RchiOBHmChr6g0254791	uncharacterized protein LOC112172153	10.6933	1.06333	-3.33005	0.0425662
RchiOBHmChr7g0226621	probable LRR receptor-like serine/threonine-protein kinase At4g36180	0.746667	2.63333	1.81835	0.0426677
RchiOBHmChr5g0061611	hypothetical protein RchiOBHm_Chr5g0061611	5.13	0.866667	-2.56541	0.0427662
RchiOBHmChr4g0387151	putative winged helix-turn-helix DNA-binding domain, leucine-rich repeat domain, L	0.001	0.16	7.32193	0.0428787
RchiOBHmChr2g0122021	putative quinoprotein alcohol dehydrogenase-like superfamily	0.156667	1.52333	3.28146	0.043024
RchiOBHmChr3g0493781	putative nucleotidyltransferase, Hydrolase	0.163333	0.001	-7.35168	0.0430283
RchiOBHmChr5g0017641	putative tetrahydroberberine oxidase	36.2867	8.06	-2.17059	0.043031
RchiOBHmChr5g0017901	putative RNA-directed DNA polymerase	0.001	0.12	6.90689	0.0432084
RchiOBHmChr6g0247401	basic form of pathogenesis-related protein 1-like	0.646667	0.0733333	-3.14048	0.0436083
RchiOBHmChr5g0018941	uncharacterized protein LOC112167044	0.296667	3.01333	3.34445	0.0436308
RchiOBHmChr4g0424001	#N/A	0.193333	0.001	-7.59495	0.0437215
RchiOBHmChr3g0469591	uncharacterized protein LOC112192826	4.37	0.686667	-2.66995	0.0438616
RchiOBHmChr4g0429511	bidirectional sugar transporter N3	1.2	0.001	-10.2288	0.0438682
RchiOBHmChr2g0114501	putative cysteine-rich transmembrane CYSTM domain-containing protein	6.67667	1.83333	-1.86466	0.0440236
RchiOBHmChr5g0075541	heat shock protein 90-2	1859.12	564.093	-1.72061	0.0442423
RchiOBHmChr4g0411971	#N/A	0.133333	0.01	-3.73697	0.0442451
RchiOBHmChr3g0475661	putative Late embryogenesis abundant protein, LEA-14	312.067	71.15	-2.13292	0.0443683
RchiOBHmChr5g0067241	phosphatidylinositol:ceramide inositolphosphotransferase 3 isoform X1	2.22667	8.28667	1.89591	0.0444296
RchiOBHmCPg0502321	putative photosystem antenna protein (chloroplast)	1.88667	0.52	-1.85926	0.0444793
RchiOBHmChr4g0417811	putative transcription factor WD40-like family	0.0366667	0.386667	3.39855	0.0445264
RchiOBHmChr4g0419801	putative vesicle-fusing ATPase	0.0433333	0.283333	2.70895	0.0446682
RchiOBHmChr4g0440161	transcription factor MYB124 isoform X1	1.27	5.28	2.05571	0.044696
RchiOBHmChr2g0145951	hypothetical protein RchiOBHm_Chr2g0145951	0.0166667	0.336667	4.33628	0.044768
RchiOBHmChr4g0411671	#N/A	0.05	0.373333	2.90046	0.0447836
RchiOBHmChr1g0347741	putative Anticodon-binding domain-containing protein	0.03	0.236667	2.97982	0.0448192
RchiOBHmChr6g0268421	hypothetical protein RchiOBHm_Chr6g0268421	0.173333	0.703333	2.02066	0.0448661
RchiOBHmChr1g0375891	subtilisin-like protease SBT1.3	1.63	5.79333	1.82952	0.0448803
RchiOBHmChr2g0145261	putative Ulp1 protease family catalytic domain-containing protein	0.0433333	0.38	3.13245	0.0448819
RchiOBHmChr3g0454371	coleoptile phototropism protein 1-like	2.11667	7.7	1.86306	0.0448826
RchiOBHmMTg0498261	NADH dehydrogenase subunit 7, partial (mitochondrion) [Fragaria iinumae]	1.13667	0.196667	-2.53098	0.0449145
RchiOBHmChr4g0405801	PREDICTED: probable receptor-like protein kinase At1g67000 isoform X1 [Fragaria vesca subsp. vesca]	0.01	0.163333	4.02975	0.0449266
RchiOBHmChr5g0025591	#N/A	1.23667	3.78667	1.61447	0.0449266
RchiOBHmChr5g0031191	#N/A	0.333333	0.0566667	-2.55639	0.0449297
RchiOBHmChr3g0453521	putative protein kinase RLK-Pelle-RKF3 family	0.396667	0.0866667	-2.19438	0.0449394
RchiOBHmChr3g0465861	putative protein kinase RLK-Pelle-L-LEC family	0.17	0.0233333	-2.86507	0.0450411
RchiOBHmChr3g0486821	protein NIM1-INTERACTING 1	0.573333	0.06	-3.25634	0.0450951
RchiOBHmChr2g0085551	putative ribosomal protein S2	0.64	3.84667	2.58747	0.0451161
RchiOBHmChr7g0238091	#N/A	0.343333	1.57	2.19308	0.0451487
RchiOBHmChr5g0017631	#N/A	36.0367	7.16333	-2.33076	0.0451556
RchiOBHmChr2g0170421	hypothetical protein RchiOBHm_Chr2g0170421	0.001	0.243333	7.92679	0.0451878
RchiOBHmChr5g0033571	60S acidic ribosomal protein P2-like	0.103333	0.001	-6.69116	0.0453121
RchiOBHmChr5g0046701	#N/A	11.3033	45.4467	2.00743	0.0453198
RchiOBHmChr3g0471781	probable 3-deoxy-D-manno-octulosonic acid transferase, mitochondrial isoform X1	1.13	6.68667	2.56496	0.0453541
RchiOBHmChr2g0110021	nodulation receptor kinase-like	3.39333	13.9233	2.03673	0.0455048
RchiOBHmChr5g0077851	PREDICTED: histone H3-like centromeric protein CSE4 [Gossypium hirsutum]	0.123333	0.00666667	-4.20945	0.0456461
RchiOBHmChr4g0398061	F-box protein At5g07610-like	0.456667	1.87	2.03382	0.0457533
RchiOBHmChr2g0139491	putative major intrinsic protein	127.447	835.29	2.71238	0.0458094
RchiOBHmChr2g0144831	hypothetical protein RchiOBHm_Chr7g0197031	0.001	0.136667	7.09452	0.0459027
RchiOBHmChr7g0216601	putative major facilitator superfamily	0.236667	0.00666667	-5.14975	0.0459109
RchiOBHmChr5g0043381	putative non-specific serine/threonine protein kinase	0.17	0.863333	2.34438	0.0459351
RchiOBHmChr6g0301641	#N/A	0.286667	1.1	1.94006	0.0460046
RchiOBHmChr1g0317341	#N/A	0.893333	0.24	-1.89616	0.0460461
RchiOBHmChr3g0453781	putative RNA-directed DNA polymerase	0.273333	0.0466667	-2.5502	0.0461222
RchiOBHmChr3g0484151	hypothetical protein RchiOBHm_Chr3g0484151	1.49667	0.43	-1.79934	0.0461437
RchiOBHmChr2g0109641	kinesin-like protein KIN-8B	6.28333	21.52	1.77608	0.0461555
RchiOBHmChr7g0237101	mitochondrial uncoupling protein 5-like	420.63	120.677	-1.8014	0.0461561
RchiOBHmChr1g0320071	hypothetical protein RchiOBHm_Chr2g0162851	0.01	0.146667	3.87447	0.0462706
RchiOBHmChr1g0333141	uncharacterized protein LOC112204032	0.973333	0.15	-2.69797	0.046312
RchiOBHmChr5g0038131	#N/A	0.973333	0.133333	-2.8679	0.0463894
RchiOBHmChr4g0438401	ureide permease 2-like	2.05333	6.64667	1.69466	0.0466027
RchiOBHmChr6g0245511	#N/A	0.133333	0.583333	2.12928	0.0467192
RchiOBHmChr2g0175451	F-box/kelch-repeat protein At3g27150	0.66	0.146667	-2.16993	0.0467609
RchiOBHmChr5g0007541	putative carboxypeptidase D	8.67667	2.26333	-1.93869	0.0469522
RchiOBHmChr2g0129551	hypothetical protein RchiOBHm_Chr2g0129551	0.001	0.116667	6.86625	0.0470075
RchiOBHmChr2g0165161	probable UDP-arabinopyranose mutase 2	0.17	0.723333	2.08913	0.0473876
RchiOBHmChr7g0231781	putative RNA-directed DNA polymerase	0.07	0.356667	2.34915	0.0477422
RchiOBHmChr7g0176941	NDR1/HIN1-like protein 6	0.001	0.13	7.02237	0.0477551
RchiOBHmChr6g0248801	#N/A	0.146667	0.73	2.31536	0.0478173
RchiOBHmChr2g0111001	receptor-like cytosolic serine/threonine-protein kinase RBK1	6.26333	24.0167	1.93903	0.047865
RchiOBHmChr5g0042191	#N/A	0.001	0.136667	7.09452	0.0479342
RchiOBHmChr1g0317591	cinnamoyl-CoA reductase 1-like	0.133333	0.57	2.09592	0.0479919
RchiOBHmChr7g0216071	hypothetical protein RchiOBHm_Chr7g0216071	0.48	0.0433333	-3.46949	0.0480469
RchiOBHmChr4g0440701	type I inositol 145-trisphosphate 5-phosphatase 12-like protein [Trifolium pratense]	0.001	0.403333	8.65583	0.0480592
RchiOBHmChr2g0153531	hypothetical protein RchiOBHm_Chr2g0153531	10.7333	2.52333	-2.0887	0.0481391
RchiOBHmChr6g0275161	#N/A	0.01	0.296667	4.89077	0.0481682
RchiOBHmChr1g0376511	LOW QUALITY PROTEIN: protein HOTHEAD	0.436667	0.02	-4.44846	0.0482618
RchiOBHmChr7g0222091	12S seed storage globulin 2-like	12.9467	49.18	1.92549	0.048304
RchiOBHmChr5g0061451	mitogen-activated protein kinase 3	88.1067	27.09	-1.70149	0.0484638
RchiOBHmMTg0498221	PREDICTED: NADH-ubiquinone oxidoreductase chain 5-like [Prunus mume]	0.16	0.001	-7.32193	0.0485134
RchiOBHmChr2g0160421	putative (E)-beta-ocimene synthase	2.85667	42.92	3.90925	0.0485627
RchiOBHmChr1g0362541	putative SNU66/SART1 family protein	0.0233333	0.326667	3.80735	0.0486808
RchiOBHmChr1g0376101	hypothetical protein RchiOBHm_Chr1g0376101	0.0333333	0.523333	3.97269	0.048746
RchiOBHmChr4g0426531	polygalacturonase At1g48100	1.92333	79.7133	5.37314	0.0487997
RchiOBHmChr6g0263601	putative metallo-beta-lactamase	0.001	0.226667	7.82443	0.0489199
RchiOBHmChr1g0363471	#N/A	0.106667	0.001	-6.73697	0.0490028
RchiOBHmChr5g0004111	uncharacterized protein LOC112167078	0.4	1.75667	2.13477	0.0491474
RchiOBHmChr1g0332701	putative cycloartenol synthase	0.106667	0.001	-6.73697	0.0492933
RchiOBHmChr2g0158131	uncharacterized protein LOC112185687 isoform X2	22.2333	83.1233	1.90253	0.0494017
RchiOBHmChr4g0442821	#N/A	0.001	0.233333	7.86625	0.0494362
RchiOBHmChr6g0254651	hypothetical protein RchiOBHm_Chr6g0254651	0.453333	0.143333	-1.6612	0.049512
RchiOBHmChr7g0228631	putative ClpA/B family, UVR domain, P-loop containing nucleoside triphosphate hydrolase	0.446667	1.45	1.69878	0.0495135
RchiOBHmChr5g0029251	hypothetical protein RchiOBHm_Chr6g0286871	0.16	0.563333	1.81592	0.0496192
RchiOBHmChr2g0159851	hypothetical protein RchiOBHm_Chr2g0159851	0.536667	0.1	-2.42403	0.0496414
RchiOBHmChr5g0033791	putative aminopeptidase	0.19	0.656667	1.78916	0.0497303
RchiOBHmChr5g0010001	sodium/calcium exchanger NCL1-like	0.473333	1.94333	2.0376	0.0497407
RchiOBHmChr7g0215111	#N/A	0.0133333	0.2	3.90689	0.0497757
RchiOBHmChr2g0126811	#N/A	0.01	0.206667	4.36923	0.0498655
RchiOBHmChr3g0475841	uncharacterized protein LOC112193854 isoform X2	0.64	0.12	-2.41504	0.0498959
RchiOBHmChr6g0254711	LYR motif-containing protein At3g19508-like	0.97	0.316667	-1.61502	0.0499075
RchiOBHmChr2g0155421	putative transcription factor Homobox-WOX family	0.266667	0.0166667	-4	0.0499156
