# Supplementary material for: The GAs–RhMYB70 feedback loop fine-tunes cell expansion and petal size by modulating cellulose content in rose
Source: Hortic Res. 2025 May 21;12(8):uhaf134. doi: 10.1093/hr/uhaf134 (PMC12268152; doi:10.1093/hr/uhaf134)
Supplement: Web_Material_uhaf134 [file web_material_uhaf134.zip › Supplementary table 3.xlsx]

## Sheet: Sheet1
Supplementary table 3. List of primers used
Name	Sequence
For TRV vector construction
TRV1-F	TTACAGGTTATTTGGGCTAG
TRV1-R	CCGGGTTCAATTCCTTATC
TRV2-F	TGGGAGATGATACGCTGTT
TRV2-R	CCTAAAACTTCAGACACG
RhMYB70-TRV-Xba I-F	AAGGTTACCGAATTCTCTAGAGTACTCGACCGAGTTGGCGACTCG
RhMYB70-TRV-Kpn I-R	CTCGAGACGCGTGAGCTCGGTACCACATGGAATCTGATTTCAATTTAC
RhCESA8-TRV-Xba I-F	AAGGTTACCGAATTCTCTAGATCCATAACACAAATGGAGTTTTGG
RhCESA8-TRV-Kpn I-R	CTCGAGACGCGTGAGCTCGGTACCCATTGTGGATCGGGTGCCG
RhGA3ox3-TRV-Xba I-F	AAGGTTACCGAATTCTCTAGACTTCTGATTTGCCTTCTCTT
RhGA3ox3-TRV-Kpn I-R	CTCGAGACGCGTGAGCTCGGTACCTTTGAGCAGACTCAGAGAACT
For RT-qPCR analysis
RhUBI2-RT-qPCR-F	GCCCTGGTGCGTTCCCAACTG
RhUBI2-RT-qPCR-R	CCTGCGTGTCTGTCCGCATTG
RhMYB70-RT-qPCR-F	AGACTAAAACATTGGGTGGGTGA
RhMYB70-RT-qPCR-R	AATGAGCACACAGAGACTCGATT
RhCESA8-RT-qPCR-F	TACACTCCTCATTGTGAACATGG
RhCESA8-RT-qPCR-R	TTTATCCTGACCCAAACAAGAGA
RhGA3ox3-RT-qPCR-F	TCAGCCCTTGAACCCATTAG
RhGA3ox3-RT-qPCR-R	AGAAGGGGGAGGCTATGAAA
RT-qPCR-7g0187451-F	CAGGAAGAAAGTTGCCTATGAGA
RT-qPCR-7g0187451-R	CTGTTGGGTATTTCTTGTCCTTG
RT-qPCR-3g0462711-F	GTCTCTTTTCTCCCATCCAATTC
RT-qPCR-3g0462711-R	CACTCCTCAGCTTATTCACATCC
RT-qPCR-2g0106281-F	CAGATGAGGATATGGGTGAAGAG
RT-qPCR-2g0106281-R	GACATTACCGAGTGCAAGAAGTC
RT-qPCR-6g0300381-F	CATCCTGGTTCGGTGAGTCT
RT-qPCR-6g0300381-R	TTCATCCTCGATCCATCTCC
RT-qPCR-Chr3g0468931-F	AGTCGAATGAGGTTTCTGAAGTG
RT-qPCR-Chr3g0468931-R	CAAAGTGAACAATCCCACTAAGC
RT-qPCR-2g0165161-F	GGAAGGAATACAAAGGCATCTTC
RT-qPCR-2g0165161-R	CAGCTTGTCGAAGTAGGGATCTA
For Yeast one-hybrid assay
pJG-F	ATTTCTGGCAAGGTAGACAAGC
pJG-R	GATCAGGCGATTAACGTGGTG
RhMYB70-pJG-EcoR Ⅰ-F	GCCAGATTATGCCTCTCCCGAATTCATGGATAGCGAATCGGTTCA
RhMYB70-pJG-Xho Ⅰ-R	CGAAGAAGTCCAAAGCTTCTCGAGTTATGAAAGCTTGGGTATACCAAAGTG
pLacZ-F	TAGTGTGTGTATTTGTGTTTGCGTG
pLacZ-R	TCCTTCCTTCGTTCTTCCTTCTG
proRhCESA8-pLacZ-Kpn I-F	GAATTCGAGCTCGGTACCCTGGAAATCCAAGATCAAAATAGA
proRhCESA8-1-pLacZ-Xho Ⅰ-R	CATACAGAGCACATGCCTCGAGTTTGATATTGGTGTTTTCCTT
proRhGA20ox-pLacZ-Kpn I-F	GAATTCGAGCTCGGTACCCTTCTGTACACTTGAGTGCCACA
proRhGA20ox-pLacZ-Xho Ⅰ-R	CATACAGAGCACATGCCTCGAGTGCCTTCTAGCTAGAGCCTAGAG
proChr7g0187451-pLacZ-Kpn I-F	GAATTCGAGCTCGGTACCTATGTATAATTCACACGCAGGCC
proChr7g0187451-pLacZ-Xho Ⅰ-R	CATACAGAGCACATGCCTCGAGTTGCAGCTAGCAGGTAGCTTA
proChr3g0462711-pLacZ-Kpn I-F	GAATTCGAGCTCGGTACCGTAGTTCAATGACCAATATTCCTCT
proChr3g0462711-pLacZ-Xho Ⅰ-R	CATACAGAGCACATGCCTCGAGACACACATAGCATTTCATTCAGTAT
proChr2g0106281-pLacZ-Kpn I-F	GAATTCGAGCTCGGTACCCACTTGATATTCTTGACTGTCTAGGTT
proChr2g0106281-pLacZ-Xho Ⅰ-R	CATACAGAGCACATGCCTCGAGAACATACCCAAATTCGGAAAGAAAG
proChr6g0300381-pLacZ-Kpn I-F	GAATTCGAGCTCGGTACCATACAGGCGAATAATTGGGCCA
proChr6g0300381-pLacZ-Xho Ⅰ-R	CATACAGAGCACATGCCTCGAGTTATATGGGTGGCCGCCTG
proChr3g0468931-pLacZ-Kpn I-F	GAATTCGAGCTCGGTACCCATCACGGTCAAAACCCTTCTGG
proChr3g0468931-pLacZ-Xho Ⅰ-R	CATACAGAGCACATGCCTCGAGACACAGATCTATATGGTATCTGGTT
proChr2g0165161-pLacZ-Kpn I-F	GAATTCGAGCTCGGTACCAGTTTCCAAGAGTTGAAGCGC
proChr2g0165161-pLacZ-Xho Ⅰ-R	CATACAGAGCACATGCCTCGAGGTAGTCTCTCACAACTATTTCATATAAA
For Dual-luciferase report assay
LUC-F	TTCCATTCGCCATTCAGGC
LUC-R	GCGGTTCCATCTTCCAGC
SK-F	GACGCACAATCCCACTATCC
SK-R	GATTTGTAGAGAGAGACTG
RhMYB70-SK-BamH I-F	GCCGCTCTAGAACTAGTGGATCCATGGATAGCGAATCGGTTCA
RhMYB70-SK-Kpn I-R	GATTTCAGCGTACCGAATTTTATGAAAGCTTGGGTATACCAAAGTG
RhCESA8pro-LUC-Kpn I-F	CACTATAGGGCGAATTGGGTACCCTGGAAATCCAAGATCAAAATAGA
RhCESA8pro-LUC-BamH I-R	GCCGCTCTAGAACTAGTGGATCCTTTGATATTGGTGTTTTCCTTGGA
RhGA3ox3pro-LUC-Kpn I-F	CACTATAGGGCGAATTGGGTACCTCTGTACACTTGAGTGCCACA
RhGA3ox3pro-LUC-BamH I-R	GCCGCTCTAGAACTAGTGGATCCGCCTTCTAGCTAGAGCCTAGAG
pBD-RhMYB70-F-Age I	AGTTGACTGTATCGCCGACCGGTATGGATAGCGAATCGGTTCA
pBD-RhMYB70-R-Stu I	ATGAAACCAGAGTTAAAGGCCTTTATGAAAGCTTGGGTATACCAAAGTG
pBD-RhMYB70-VP16-F-Age I	GACGAGTACGGTGGGACCGGTATGGATAGCGAATCGGTTCA
pBD-RhMYB70-VP16-R-Stu I	ATGAAACCAGAGTTAAAGGCCTTTATGAAAGCTTGGGTATACCAAAGTG
pBD-VP16-F	CGATGGCGCATGCCGACGCGC
pBD-VP16-R	CACACTCTGAGCACAGAAAACCG
pBD-pEAQ-F	TCAGTGGAGACTGATATGCCTC
pBD-pEAQ-R	CGACCTGCTAAACAGGAGCTCA
For ChIP-qPCR assay
proRhCESA8-P1-ChIP-F	CCCAACCGCAACTTAACTTAGAC
proRhCESA8-P1-ChIP-R	CTTAGTCTGTCTCCCTCTGCTTG
proRhCESA8-P2-ChIP-F	TCTGAATCATGCTGGAATGCTCT
proRhCESA8-P2-ChIP-R	AACCTACAGACCACCTTCTTGTC
proRhCESA8-P3-ChIP-F	AACTCTCGACTCTCATTGGAACA
proRhCESA8-P3-ChIP-R	AGAGCAATTTAGAGCATTCCAGC
proRhCESA8-P4-ChIP-F	GACTTGACCGAGCAACCTTTAGT
proRhCESA8-P4-ChIP-R	TGTTCCAATGAGAGTCGAGAGTT
proRhCESA8-P5-ChIP-F	TGGTAAAGGTCTACTCTGTTGCA
proRhCESA8-P5-ChIP-R	GCAGGCTGATAATGGGGATCA
proRhCESA8-P6-ChIP-F	CTTGATGCAGAACAAACTAGCGG
proRhCESA8-P6-ChIP-R	TGCAACAGAGTAGACCTTTACCA
proRhCESA8-P7-ChIP-F	TTACTCATCAGGCGGTCATACTG
proRhCESA8-P7-ChIP-R	GACCTTTACCAGCTTGTCGTTTC
proRhGA3ox3-P1-ChIP-F	AGTCCAATCTAAGAAATCTCTCCACA
proRhGA3ox3-P1-ChIP-R	GCCTTCTAGCTAGAGCCTAGAGGT
proRhGA3ox3-P2-ChIP-F	ACTCGTTCGTTCCCTCTTATGAGT
proRhGA3ox3-P2-ChIP-R	CTTGCTCTTATAGCTCTTTTGCGAT
proRhGA3ox3-P3-ChIP-F	TTAGGTTCCACATGAGGTTCTTGCT
proRhGA3ox3-P3-ChIP-R	ACTTTTGTATGCTTGAAATTGAAGT
proRhGA3ox3-P4-ChIP-F	AACTATAGTGGCAAACATGCCATA
proRhGA3ox3-P4-ChIP-R	GGAACCTAATTGGTTGCTGTTG
proRhGA3ox3-P5-ChIP-F	AAAGCTTGCAAGTGCCCTGAA
proRhGA3ox3-P5-ChIP-R	GTTTTCAACAAGGGAAATGAAGC
proRhGA3ox3-P6-ChIP-F	TCCAAAGTTAACCTAACTGTAACAT
proRhGA3ox3-P6-ChIP-R	GACCAACCACTTTTGGAGATAC
pSuper-F	GCCATTTCGCCTTTTCAG
pSuper-R	TGATAATCATCGCAAGACCG
RhMYB70-Super-C-GFP-Xma I-F	CACCAAATCGACTCTAGTCTAGAATGGATAGCGAATCGGTTCAG
RhMYB70-Super-C-GFP-Kpn I-R	CGCCCTTGCTCACCATGGTACCTGAAAGCTTGGGTATACCA
