# Supplementary material for: The GAs–RhMYB70 feedback loop fine-tunes cell expansion and petal size by modulating cellulose content in rose
Source: Hortic Res. 2025 May 21;12(8):uhaf134. doi: 10.1093/hr/uhaf134 (PMC12268152; doi:10.1093/hr/uhaf134)
Supplement: Web_Material_uhaf134 [file web_material_uhaf134.zip › Supplementary table 4.xls]

## Sheet: Sheet1
	Sequence
RhMYB70 CDS	ATGGATAGCGAATCGGTTCAGCGGCAACAGAGGGAGTTGGATCGGGTTAAGGGGCCGTGGAGCCCCGAAG AGGACGACTTGCTGAGGAAGCTGGTGCAGCGGCACGGCGCTCGGAACTGGACGCTGATAAGCAAGTCGAT TCCCGGCCGGTCCGGCAAGTCGTGCCGGCTTCGGTGGTGCAATCAGCTCTCGCCTGAGGTGGAGCACCGG GCGTTCACGGCGGAGGAGGACGATATTATCGCGGCGGCGCATTCCAAGTTCGGCAACAAGTGGGCCACCA TAGCCAGGCTCCTCAACGGCCGTACGGACAATGCGATCAAGAACCACTGGAACTCCACTCTGAAGCGGAA GTACTCGTCCATGGCGGAAGACGGCGTCGTCGGCGGCGGCGGTT…
RhCESA8 promoter	ctagttgtttgtgatacaactaaggtggtaaaggtctactctgttgcatagatgaagccg cccaatcattttcaattttcaccacaagctccaaatcgtaaagttaggaaccaatgatct atggaaaactgaattctgagtttctgactctctccccaaatttgtctgctgtacatcttg tgctaaaaaaatgctcttcttgatccccattatcagcctgctggacttgaccgagcaacc tttagtttcagggctcacccccatataggtatctacagatgctatttatcagtctgtatg tctgtaatctgtcactgtatgacatgttatttctttagtttggagaggttatgctgtctc ggttagtgttttgttttgggacacgtgtatcca…
RhGA3ox promoter	ctgatgattttttgcttctgtacacttgagtgccacactctaagataacatagtaggccg gtgtacctatacaaaagtaatgaatccagagttaaatcttaaatatcctagtctcttcat agaaagatttcggatccgtatggcacattgtgttagattataacaaaaatcaggagatcc attattgtgtaatggatctttcggaagttattagaatctagtatactgcagcgtagctgg cctaccgagaacattggtgtgtctaatgtcttcagcatcaacaagaagtacttcaagtgt tcctcctcctttgatgtatggcttcattgtgtacatgcattcatattttcatggaagagg accgggatcttctctctatatataattgcaaat…
